# Supplementary material for: EBER2 RNA-induced transcriptome changes identify cellular processes likely targeted during Epstein Barr Virus infection
Source: BMC Res Notes. 2008 Oct 28;1:100. doi: 10.1186/1756-0500-1-100 (PMC2588618; doi:10.1186/1756-0500-1-100)
Supplement: Additional File 2 — An ascii tab-delimited text file containing the logarithmic base-two fold-change, p-value, and primary annotation for the entire set of probes revealing statistically significant changes in gene expression (p < 0.01). [file 1756-0500-1-100-S2.txt]

PROBE	LOG_Q	P	Entrez Gene ID	Celera Gene ID	Gene_Symbol	Gene_Name
100146	-0.99740	0.00360	null	hCG2042386	null	null
100664	0.59660	0.00350	51321	hCG28466.3	AMZ2	null
100914	-1.89050	0.00060	null	null	null	null
101020	-0.32060	0.00010	23519	hCG1775524.2	ANP32D	acidic (leucine-rich) nuclear phosphoprotein 32 family, member D
101331	-1.75870	0.00490	51294	hCG36994.2	PCDH12	protocadherin 12
101447	1.11300	0.00130	284593	null	FAM41C	family with sequence similarity 41, member C
101589	-2.19020	0.00120	7700	hCG34448.3	ZNF141	zinc finger protein 141 (clone pHZ-44)
101597	-2.95890	0.00060	51308	hCG18785.3	C5orf19	chromosome 5 open reading frame 19
101760	-1.44800	0.00000	null	hCG1659830.3	null	null
101985	0.95560	0.00120	908	hCG18831.2	CCT6A	chaperonin containing TCP1, subunit 6A (zeta 1)
102046	-0.89430	0.00400	6701	hCG15554.2	SPRR2B	small proline-rich protein 2B
102092	-2.62750	0.00320	11313	hCG1640166.4	LYPLA2	lysophospholipase II
102244	-1.44080	0.00580	8887	hCG39032.3	TAX1BP1	Tax1 (human T-cell leukemia virus type I) binding protein 1
102302	-1.65610	0.00070	386757	null	FLJ43855	null
102314	-0.96130	0.00010	30835	hCG22558.2	CD209	CD209 antigen
102503	0.57110	0.00100	27258	hCG26731.3	LSM3	LSM3 homolog, U6 small nuclear RNA associated (S. cerevisiae)
102598	-1.15390	0.00000	81577	hCG2040009	MGC11335	null
102706	-1.74520	0.00280	null	hCG1643350.2	null	null
102788	-2.33450	0.00040	6723	hCG24773.3	SRM	spermidine synthase
102828	-3.06440	0.00000	5518	hCG19686.3	PPP2R1A	protein phosphatase 2 (formerly 2A), regulatory subunit A (PR 65), alpha isoform
103111	0.92020	0.00070	84645	hCG41859.3	C22orf23	chromosome 22 open reading frame 23
103183	-1.24720	0.00000	null	hCG1814877.1	null	null
103214	-1.22490	0.00280	57234	null	FAM91A2	family with sequence similarity 91, member A2
103254	-2.58330	0.00350	8471	hCG20762.3	IRS4	insulin receptor substrate 4
103423	-1.06370	0.00210	10975	hCG22691.3	UQCR	ubiquinol-cytochrome c reductase, 6.4kDa subunit
103430	-1.32820	0.00090	339390	hCG1645989.3	CLEC4G	C-type lectin superfamily 4, member G
103999	-2.08340	0.00000	9516	hCG14909.2	LITAF	lipopolysaccharide-induced TNF factor
10400392	-0.82720	0.00880	null	null	null	null
104128	0.82210	0.00380	9456	hCG1759019.2	HOMER1	homer homolog 1 (Drosophila)
104140	0.64930	0.00000	23367	hCG36852.3	LARP1	La ribonucleoprotein domain family, member 1
104237	-1.02320	0.00080	null	hCG1640072.3	null	null
104280	-1.15330	0.00900	26205	hCG23414.3	GMEB2	glucocorticoid modulatory element binding protein 2
104456	0.56630	0.00810	6202	hCG2031852	RPS8	ribosomal protein S8
104490	0.81530	0.00410	6925	hCG1811800.1	TCF4	transcription factor 4
104562	0.58280	0.00200	27183	hCG28199.2	VPS4A	vacuolar protein sorting 4A (yeast)
104728	-1.16010	0.00200	null	hCG2036946	null	null
104748	-1.08030	0.00020	null	hCG1744184.3	null	null
104763	-1.46010	0.00910	null	hCG2040677	null	null
105087	-1.02540	0.00000	392345|343717|391445|442422|441813	hCG2006972	LOC392345|LOC343717|LOC391445|LOC442422|LOC441813	null
105165	0.26560	0.00480	5709	hCG30012.2	PSMD3	proteasome (prosome, macropain) 26S subunit, non-ATPase, 3
105172	-0.97710	0.00060	6703|6701|6700|6706|6704	hCG1743768.2|hCG1996051|hCG1743762.2|hCG52168.3|hCG15554.2	SPRR2D|SPRR2B|SPRR2A|SPRR2G|SPRR2E	small proline-rich protein 2D|small proline-rich protein 2B|small proline-rich protein 2A|small proline-rich protein 2G|small proline-rich protein 2E
105211	0.62680	0.00070	null	hCG1792141.1	null	null
105226	-1.96480	0.00000	23549	hCG15581.4	DNPEP	aspartyl aminopeptidase
105266	-1.38740	0.00760	55333	hCG2028720	SYNJ2BP	synaptojanin 2 binding protein
105435	-1.81610	0.00120	26090	hCG17633.3	C20orf22	chromosome 20 open reading frame 22
105520	-1.58130	0.00010	6400	hCG21619.3	SEL1L	sel-1 suppressor of lin-12-like (C. elegans)
105728	-1.88090	0.00010	8091	hCG1818533.1	HMGA2	high mobility group AT-hook 2
105793	0.75020	0.00130	5411	hCG21240.3	PNN	pinin, desmosome associated protein
105924	-1.28580	0.00040	54458	null	DKFZp564J157	null
105933	-0.87210	0.00010	7326	hCG33206.4	UBE2G1	ubiquitin-conjugating enzyme E2G 1 (UBC7 homolog, yeast)
106007	0.28520	0.00140	null	hCG1643400.3	null	null
106122	-1.51840	0.00000	null	hCG1792466.2	null	null
106187	-2.80620	0.00240	991	hCG30371.2|hCG23164.3	CDC20	CDC20 cell division cycle 20 homolog (S. cerevisiae)
106374	-0.18920	0.00140	441795	hCG1644490.3	LOC441795	null
106376	0.58560	0.00610	388677	null	NOTCH2NL	Notch homolog 2 (Drosophila) N-terminal like
106536	-1.04520	0.00660	57187	hCG1980693	THOC2	THO complex 2
106796	-1.37450	0.00270	10092	hCG1817599.2	ARPC5	actin related protein 2/3 complex, subunit 5, 16kDa
10698336	-0.96720	0.00220	null	hCG2019169	null	null
107137	-2.05800	0.00170	253980	hCG1770720.1	KCTD13	potassium channel tetramerisation domain containing 13
107266	0.60500	0.00450	9489	hCG1642326.3	PGS1	phosphatidylglycerophosphate synthase 1
107350	0.35500	0.00520	55755	hCG27455.5	CDK5RAP2	CDK5 regulatory subunit associated protein 2
107417	-0.67320	0.00030	91647	hCG41396.2	ATPAF2	ATP synthase mitochondrial F1 complex assembly factor 2
107656	-1.24770	0.00440	23548	hCG36830.3	OSRF	null
108029	6.02860	0.00210	285343	hCG1817726.2	C3orf23	chromosome 3 open reading frame 23
108339	-1.23900	0.00000	9184	hCG41421.3	BUB3	BUB3 budding uninhibited by benzimidazoles 3 homolog (yeast)
108419	-0.59580	0.00000	6421	hCG37061.4	SFPQ	splicing factor proline/glutamine-rich (polypyrimidine tract binding protein associated)
109048	-1.09990	0.00000	80761	hCG2036714.1|hCG1738355.1	UPK3B	uroplakin 3B
109238	-1.50390	0.00000	5928	hCG2032433	RBBP4	retinoblastoma binding protein 4
109450	0.52170	0.00430	81608	hCG21518.3	FIP1L1	FIP1 like 1 (S. cerevisiae)
109712	-1.56440	0.00980	null	hCG2041517	null	null
109718	-1.51960	0.00630	169270	hCG2003858	ZNF596	zinc finger protein 596
109744	-2.05060	0.00000	10093	hCG1995701.1	ARPC4	actin related protein 2/3 complex, subunit 4, 20kDa
110330	0.81850	0.00020	124540	hCG2000584.1	MSI2	musashi homolog 2 (Drosophila)
110867	-1.76240	0.00380	11097	hCG37315.4	NUPL2	nucleoporin like 2
111166	-3.23780	0.00010	3107	hCG2043273	HLA-C	major histocompatibility complex, class I, C
111202	-1.41380	0.00000	10363	hCG1731365.2	HMG20A	high-mobility group 20A
111257	-1.37450	0.00190	4192	hCG25765.4	MDK	midkine (neurite growth-promoting factor 2)
111342	-1.37200	0.00860	79006	hCG22427.3	METRN	meteorin, glial cell differentiation regulator
111424	-1.37580	0.00060	10922	hCG18684.3	FASTK	Fas-activated serine/threonine kinase
111432	-1.31760	0.00000	286189	hCG1787533.1	LOC286189	null
111490	-1.31600	0.00000	null	hCG2040419	null	null
111534	-1.52200	0.00470	null	hCG1794504.3	null	null
111545	-0.83820	0.00450	3004	hCG20573.3	GZMM	granzyme M (lymphocyte met-ase 1)
111587	-2.87880	0.00000	84266	hCG23061.3	SPATA11	spermatogenesis associated 11
112107	-2.47440	0.00400	91300	hCG2003347	C19orf22	chromosome 19 open reading frame 22
112362	-1.13810	0.00000	null	hCG1796601.4	null	null
112430	-1.17780	0.00000	140467	hCG22250.3	ZNF358	zinc finger protein 358
112712	-1.43540	0.00000	6511	hCG38588.2	SLC1A6	solute carrier family 1 (high affinity aspartate/glutamate transporter), member 6
112767	-0.98880	0.00550	2831	hCG1646281.3	GPR7	G protein-coupled receptor 7
112953	0.99450	0.00700	null	null	null	null
113019	-0.89900	0.00000	2291	null	FOXG1A	forkhead box G1A
113098	-1.88940	0.00010	null	hCG1798126.2	null	null
113393	-1.21720	0.00760	79026	hCG1731267.1	AHNAK	AHNAK nucleoprotein (desmoyokin)
114026	-1.18970	0.00010	null	hCG2041471.1	null	null
114043	-1.04030	0.00270	124685	hCG1644301.2	LOC124685	null
114086	-1.08850	0.00400	374872	hCG1656301.2	C19orf35	chromosome 19 open reading frame 35
114122	-2.01520	0.00000	55970	null	GNG12	guanine nucleotide binding protein (G protein), gamma 12
114136	-1.22420	0.00260	840	hCG1781464.2	CASP7	caspase 7, apoptosis-related cysteine peptidase
114157	0.86250	0.00740	null	hCG1820523.1	null	null
114175	-1.23480	0.00100	26083	hCG27964.4	DKFZP434O047	null
114219	-1.98580	0.00090	5675	hCG1995687	PSG6	pregnancy specific beta-1-glycoprotein 6
114257	-2.05970	0.00000	682	hCG20562.4	BSG	basigin (OK blood group)
114335	0.49300	0.00360	80303	hCG33453.4	EFHD1	EF-hand domain family, member D1
114374	-1.46050	0.00000	285908	hCG1658870.2	LOC285908	null
114409	-0.82150	0.00850	85300	hCG23529.4	ATCAY	ataxia, cerebellar, Cayman type (caytaxin)
114584	-0.71250	0.00810	29028	hCG2009021	ATAD2	ATPase family, AAA domain containing 2
114609	-1.19830	0.00000	442711|442334	hCG1643545.2	LOC442711|ARF1P1	ADP-ribosylation factor 1 pseudogene 1
114675	-1.34550	0.00350	59345	hCG16475.2	GNB4	guanine nucleotide binding protein (G protein), beta polypeptide 4
114707	0.84810	0.00010	11231	hCG34021.4	SEC63	SEC63-like (S. cerevisiae)
114791	0.67380	0.00540	22834	hCG27356.5	ZNF652	zinc finger protein 652
114895	0.55960	0.00320	7371	hCG22683.3	UCK2	uridine-cytidine kinase 2
114896	-6.80950	0.00000	139728	hCG39226.4	PNCK	pregnancy upregulated non-ubiquitously expressed CaM kinase
115103	-1.11340	0.00020	23369	hCG32092.2	PUM2	pumilio homolog 2 (Drosophila)
115127	1.40550	0.00010	null	hCG1640221.2	null	null
115306	-1.30040	0.00030	null	hCG1642225.1	null	null
115953	0.74200	0.00010	null	hCG1779482.1	null	null
115999	-1.98620	0.00000	5603	hCG15774.3	MAPK13	mitogen-activated protein kinase 13
116068	-2.09070	0.00230	165904	hCG1645144.3	CMYA1	cardiomyopathy associated 1
116123	-2.32530	0.00210	null	hCG96665.3	null	null
116215	-0.90260	0.00500	8515	hCG37373.3	ITGA10	integrin, alpha 10
116347	-1.29230	0.00030	552891|2790	hCG1992840|hCG1994888	LOC552891|GNG10	guanine nucleotide binding protein (G protein), gamma 10
116357	-1.40580	0.00190	441843	hCG36760.2	LOC441843	null
116454	-0.83700	0.00000	440516|7562	hCG2000452.1	LOC440516|ZNF708	zinc finger protein 708 (KOX8)
116549	0.75850	0.00730	9927	hCG25058.3	MFN2	mitofusin 2
116800	-1.20840	0.00140	170825	hCG1747091.1	GSH2	null
116909	-1.59580	0.00040	441748	hCG1817772.2	LOC441748	null
116958	-1.73860	0.00080	6527	hCG2010597	SLC5A4	solute carrier family 5 (low affinity glucose cotransporter), member 4
117004	-1.74990	0.00660	null	hCG1792076.2	null	null
117030	-1.37130	0.00020	null	hCG2041561	null	null
117048	-1.11450	0.00050	65003	hCG2017204	MRPL11	mitochondrial ribosomal protein L11
117284	-1.72600	0.00280	null	hCG26457.2	null	null
117381	-1.37330	0.00250	127731	hCG1812043.2	FLJ32784	null
117476	-1.17160	0.00130	3211	hCG29355.2	HOXB1	homeobox B1
117860	-2.19400	0.00440	null	hCG1816185.1	null	null
118001	-1.17350	0.00000	27156	hCG91927.2	RTDR1	rhabdoid tumor deletion region gene 1
118159	-0.97740	0.00000	347918	hCG1744452.3	FLJ33915	null
118256	0.86430	0.00000	1655	hCG27643.4	DDX5	DEAD (Asp-Glu-Ala-Asp) box polypeptide 5
118361	-1.82650	0.00930	8857	hCG1811266.1	FCGBP	Fc fragment of IgG binding protein
118377	-1.11720	0.00070	8325	hCG25292.1	FZD8	frizzled homolog 8 (Drosophila)
118448	-1.41480	0.00000	null	hCG2040022.1	null	null
118592	-1.11200	0.00000	668	hCG1654494.3	FOXL2	forkhead box L2
118686	-1.22450	0.00030	null	null	null	null
118791	-0.64350	0.00000	56242	hCG1818467.2	ZNF253	zinc finger protein 253
118869	-2.19190	0.00000	null	hCG1817533.1	null	null
118874	-1.22960	0.00080	8519	hCG1741134.1	IFITM1	interferon induced transmembrane protein 1 (9-27)
118930	-1.42000	0.00940	10628	hCG37372.3	TXNIP	thioredoxin interacting protein
119323	-1.99170	0.00000	7916	hCG40302.3	BAT2	HLA-B associated transcript 2
119578	-0.99470	0.00200	null	null	null	null
119646	-1.75190	0.00570	1152	hCG25499.3	CKB	creatine kinase, brain
119874	-2.04720	0.00210	null	hCG1999863.1	null	null
120409	-1.26690	0.00030	null	hCG1645016.1	null	null
120477	-0.68650	0.00580	55384	null	MEG3	maternally expressed 3
120855	-2.15680	0.00440	51058	hCG23158.2	ZNF691	zinc finger protein 691
120859	-1.15650	0.00000	115703	hCG1985162.1	SNX26	sorting nexin 26
121204	-1.35160	0.00590	null	hCG28155.2	null	null
121215	-1.46670	0.00000	null	hCG2041441	null	null
121286	1.76740	0.00640	10659	hCG24884.4	CUGBP2	CUG triplet repeat, RNA binding protein 2
121725	-0.90690	0.00020	null	hCG2041910	null	null
121998	0.57980	0.00250	23462	hCG19927.3	HEY1	hairy/enhancer-of-split related with YRPW motif 1
122309	-0.81130	0.00020	5625	hCG17238.3	PRODH	proline dehydrogenase (oxidase) 1
122376	-0.28540	0.00320	130678	hCG1795613.1	LOC130678	null
122830	0.72870	0.00640	862	hCG20715.2	RUNX1T1	runt-related transcription factor 1; translocated to, 1 (cyclin D-related)
123004	-1.66080	0.00940	null	hCG2041856	null	null
123186	-2.81390	0.00000	90378	hCG27532.2	SAMD1	sterile alpha motif domain containing 1
123366	-1.98230	0.00500	96610	hCG91933.4	LOC96610	null
123385	-2.74520	0.00210	55149	hCG2017255	PAPD1	PAP associated domain containing 1
123437	-2.59200	0.00000	6678	hCG39149.2	SPARC	secreted protein, acidic, cysteine-rich (osteonectin)
123584	-0.90660	0.00490	9804	hCG1810880.1	TOMM20	translocase of outer mitochondrial membrane 20 homolog (yeast)
123641	-1.61110	0.00440	3654	hCG39214.4	IRAK1	interleukin-1 receptor-associated kinase 1
123731	-1.57760	0.00790	123887	hCG1641409.2	ZG16	null
123809	-4.56180	0.00000	830	hCG37884.3	CAPZA2	capping protein (actin filament) muscle Z-line, alpha 2
123838	-0.61780	0.00250	4487	hCG39121.3	MSX1	msh homeobox homolog 1 (Drosophila)
123868	-1.63180	0.00460	85313	hCG22526.4	PPIL4	peptidylprolyl isomerase (cyclophilin)-like 4
124059	-1.30580	0.00000	7013	null	TERF1	telomeric repeat binding factor (NIMA-interacting) 1
124691	-1.44310	0.00230	80777	hCG28205.2	CYB5-M	null
125008	-1.33660	0.00000	253959	hCG2033396	GARNL1	GTPase activating Rap/RanGAP domain-like 1
125084	0.74850	0.00500	57494	hCG2005555	FAM80B	family with sequence similarity 80, member B
125279	-1.17570	0.00010	390352	hCG2042157	LOC390352	null
125540	-1.50870	0.00000	83931	hCG1787719.2	STK40	serine/threonine kinase 40
125661	-1.48580	0.00080	126668	hCG1783843.2	TDRD10	tudor domain containing 10
125707	-2.61810	0.00110	439991	hCG1790765.2	LOC439991	null
125725	-1.69570	0.00000	56951	hCG16591.2	C5orf15	chromosome 5 open reading frame 15
125736	-1.32510	0.00410	79144	hCG23427.3	C20orf149	chromosome 20 open reading frame 149
125738	-0.92990	0.00230	10500	hCG1794160.1	SEMA6C	sema domain, transmembrane domain (TM), and cytoplasmic domain, (semaphorin) 6C
125848	-3.63260	0.00000	7277	hCG2013418	TUBA1	tubulin, alpha 1 (testis specific)
126012	-1.21340	0.00050	257000	hCG2043056	PLAC2	placenta-specific 2
126205	-2.02100	0.00620	26256	hCG37186.4	CABYR	calcium binding tyrosine-(Y)-phosphorylation regulated (fibrousheathin 2)
126331	0.70610	0.00440	25957	hCG18411.4	C6orf111	chromosome 6 open reading frame 111
126398	-1.70560	0.00920	null	hCG1812838.1	null	null
126441	-2.60150	0.00010	8904	hCG38213.4	CPNE1	copine I
126918	0.87570	0.00510	null	hCG37525.2	null	null
126930	0.82710	0.00000	10087	hCG18817.4	COL4A3BP	collagen, type IV, alpha 3 (Goodpasture antigen) binding protein
127051	-1.51950	0.00060	51622|221960	null	C7orf28A|C7orf28B	chromosome 7 open reading frame 28A|chromosome 7 open reading frame 28B
127163	0.84160	0.00000	9491	hCG39415.2	PSMF1	proteasome (prosome, macropain) inhibitor subunit 1 (PI31)
127188	-1.20490	0.00450	64834	hCG2042228	ELOVL1	elongation of very long chain fatty acids (FEN1/Elo2, SUR4/Elo3, yeast)-like 1
127530	-0.43420	0.00440	347	hCG22831.3	APOD	apolipoprotein D
127770	-0.94460	0.00090	114609	hCG2032769	TIRAP	toll-interleukin 1 receptor (TIR) domain containing adaptor protein
127779	-1.42830	0.00000	26135	hCG2032021	SERBP1	SERPINE1 mRNA binding protein 1
127989	-0.79740	0.00530	25950	hCG2028355	RWDD3	RWD domain containing 3
128196	-1.71760	0.00030	null	hCG1782433.2	null	null
128345	-0.86330	0.00900	5723	hCG1811513.1	PSPH	phosphoserine phosphatase
128365	-2.16520	0.00180	null	null	null	null
128466	0.19570	0.00070	null	hCG2041654	null	null
128505	0.99800	0.00180	65008	hCG1781913.2	MRPL1	mitochondrial ribosomal protein L1
128595	-2.01600	0.00060	409	hCG32705.2	ARRB2	arrestin, beta 2
128717	-0.57470	0.00000	136319	hCG16971.2	MTPN	myotrophin
128803	0.65450	0.00570	60560	hCG29471.4	MAK10	MAK10 homolog, amino-acid N-acetyltransferase subunit, (S. cerevisiae)
128824	0.29900	0.00280	7554|113386	hCG2043597.1	ZNF8|LOC113386	zinc finger protein 8 (clone HF.18)
128903	0.82190	0.00020	26354	hCG17555.3	GNL3	guanine nucleotide binding protein-like 3 (nucleolar)
129149	-2.13560	0.00200	7390	hCG1727047.1	UROS	uroporphyrinogen III synthase (congenital erythropoietic porphyria)
129496	-0.98790	0.00000	9630	hCG27324.3	GNA14	guanine nucleotide binding protein (G protein), alpha 14
129886	-1.20920	0.00010	64224	hCG17871.3	FLJ22313	null
129934	0.77240	0.00010	90324	hCG22322.3	MGC20255	null
130052	-2.91580	0.00000	26133	hCG38504.2	TRPC4AP	transient receptor potential cation channel, subfamily C, member 4 associated protein
130326	-1.32370	0.00980	5934	hCG2025771	RBL2	retinoblastoma-like 2 (p130)
130411	-2.19470	0.00000	9679	hCG1818511.1	FAM53B	family with sequence similarity 53, member B
130541	-1.10490	0.00750	23022	hCG2026123.1	PALLD	palladin, cytoskeletal associated protein
130678	-0.99480	0.00270	5036	null	PA2G4	proliferation-associated 2G4, 38kDa
130721	0.69830	0.00050	440587	hCG31518.2	LOC440587	null
130790	-2.43500	0.00210	null	hCG1647378.3	null	null
131326	0.54490	0.00060	null	null	null	null
131334	-2.04180	0.00080	51246	null	SCOTIN	null
131407	-1.98650	0.00400	2837	hCG1641411.3	UTS2R	urotensin 2 receptor
131445	-2.21050	0.00830	4061	hCG1765592.2	LY6E	lymphocyte antigen 6 complex, locus E
131558	-2.43330	0.00050	2195	hCG16250.2	FAT	FAT tumor suppressor homolog 1 (Drosophila)
132073	-1.77130	0.00770	80093|199990	hCG1770746.3	FLJ14100|C1orf86	chromosome 1 open reading frame 86
132134	-1.44560	0.00010	115650	hCG41562.2	TNFRSF13C	tumor necrosis factor receptor superfamily, member 13C
132230	-3.84290	0.00000	4150	hCG2039830	MAZ	MYC-associated zinc finger protein (purine-binding transcription factor)
132242	0.75830	0.00470	22911	hCG38161.3	WDR47	WD repeat domain 47
132644	-1.56260	0.00000	162494	hCG1991480	RHBDL4	rhomboid, veinlet-like 4 (Drosophila)
132865	-1.15840	0.00000	null	hCG1795187.1	null	null
132926	-2.28620	0.00000	27350	hCG1792223.3	APOBEC3C	apolipoprotein B mRNA editing enzyme, catalytic polypeptide-like 3C
132929	-2.54180	0.00000	823	hCG23396.3	CAPN1	calpain 1, (mu/I) large subunit
133013	-1.40490	0.00340	10164	hCG1779887.2	CHST4	carbohydrate (N-acetylglucosamine 6-O) sulfotransferase 4
133431	0.74170	0.00940	7030	hCG19823.3	TFE3	transcription factor binding to IGHM enhancer 3
133468	-0.87610	0.00530	64083	hCG22825.3	GOLPH3	golgi phosphoprotein 3 (coat-protein)
133543	-1.66810	0.00330	489	hCG33210.2	ATP2A3	ATPase, Ca++ transporting, ubiquitous
133743	-2.37760	0.00580	113451	hCG39685.3	ADC	arginine decarboxylase
133756	-2.42400	0.00000	114960	hCG2014600.3	TSGA13	testis specific, 13
133810	-2.04610	0.00010	null	hCG15162.3	null	null
133919	-1.15140	0.00000	3890	null	KRTHB4	keratin, hair, basic, 4
134119	-1.02860	0.00130	26539	null	OR10H1	olfactory receptor, family 10, subfamily H, member 1
134168	-0.78770	0.00780	6208	hCG38621.4	RPS14	ribosomal protein S14
134265	-1.66990	0.00250	84569	hCG40057.3	LYZL1	lysozyme-like 1
134290	-1.43700	0.00000	344191	hCG17444.3	LOC344191	null
134305	-0.66830	0.00600	10095	hCG19475.3	ARPC1B	actin related protein 2/3 complex, subunit 1B, 41kDa
134344	-3.26140	0.00000	51087	hCG42008.3	YBX2	Y box binding protein 2
134388	-1.16230	0.00000	283332	hCG1814095.1	LOC283332	null
134526	0.71290	0.00000	51592	hCG37076.3	TRIM33	tripartite motif-containing 33
134686	-1.13890	0.00000	null	hCG1794203.1	null	null
134692	-1.42930	0.00360	7076	hCG29141.2	TIMP1	TIMP metallopeptidase inhibitor 1
135004	-1.07890	0.00270	2850	hCG1645310.3	GPR27	G protein-coupled receptor 27
135034	-0.99540	0.00520	5914	hCG2007196.1	RARA	retinoic acid receptor, alpha
135077	-0.91580	0.00000	140893	hCG1785843.3	C20orf151	chromosome 20 open reading frame 151
135228	-1.15860	0.00010	6688	hCG25181.2	SPI1	spleen focus forming virus (SFFV) proviral integration oncogene spi1
135397	-1.45540	0.00360	112597|541471	hCG1809076.2	MGC4677|LOC541471	null
135674	-1.38920	0.00020	340221|402508|84629	hCG96198.5	LOC340221|LOC402508|KIAA1856	null
135743	-1.66260	0.00000	29048	hCG1725344.2	PRO0478	null
136207	-1.91970	0.00000	5176	hCG28716.3	SERPINF1	serpin peptidase inhibitor, clade F (alpha-2 antiplasmin, pigment epithelium derived factor), member 1
136233	-1.62730	0.00510	null	hCG2040780	null	null
136273	-0.93520	0.00040	54962	hCG2043561	FLJ20516	null
136311	-1.55590	0.00040	51253	hCG33696.3	MRPL37	mitochondrial ribosomal protein L37
136430	-2.59640	0.00010	6415	hCG20224.2	SEPW1	selenoprotein W, 1
136578	-1.31870	0.00000	6612	hCG401304.3	SUMO3	SMT3 suppressor of mif two 3 homolog 3 (yeast)
136586	-1.19770	0.00000	55262	hCG2023610	FLJ10925	null
136625	0.85600	0.00010	83604	hCG1747231.2	TMEM47	transmembrane protein 47
136719	-1.41170	0.00180	1534	null	CYB561	cytochrome b-561
136918	-0.00080	0.00670	6810	hCG21149.4	STX4A	syntaxin 4A (placental)
137362	-0.60710	0.00530	821	hCG1985937	CANX	calnexin
137897	-2.43890	0.00920	51330	hCG15627.2	TNFRSF12A	tumor necrosis factor receptor superfamily, member 12A
137968	0.79230	0.00750	4952	hCG20705.2	OCRL	oculocerebrorenal syndrome of Lowe
138125	0.58520	0.01000	144203	null	OVOS2	null
138186	-2.82970	0.00120	1468	hCG37927.2	SLC25A10	solute carrier family 25 (mitochondrial carrier; dicarboxylate transporter), member 10
138451	0.90120	0.00030	54878	hCG23669.2	DPP8	dipeptidylpeptidase 8
138505	-1.37420	0.00000	null	hCG2036985	null	null
138543	-1.25210	0.00000	51495	null	PTPLAD1	protein tyrosine phosphatase-like A domain containing 1
138620	-1.71140	0.00000	9582	hCG1735023.2	APOBEC3B	apolipoprotein B mRNA editing enzyme, catalytic polypeptide-like 3B
138921	0.46290	0.00060	60	hCG15971.2	ACTB	actin, beta
139008	-2.08290	0.00040	400590	null	LOC400590	null
139703	-1.26130	0.00010	6698	hCG1640047.3	SPRR1A	small proline-rich protein 1A
139862	-1.59980	0.00000	null	hCG1811195.1	null	null
139875	-2.75920	0.00100	8189	hCG20812.3	SYMPK	symplekin
139964	-1.64100	0.00760	79033	hCG25206.2	PRNPIP	prion protein interacting protein
140095	-1.56780	0.00000	94115|93659	hCG2000415.2|hCG1998039.2	CGB8|CGB5	chorionic gonadotropin, beta polypeptide 8|chorionic gonadotropin, beta polypeptide 5
140124	-3.67060	0.00000	1937	hCG2039458	EEF1G	eukaryotic translation elongation factor 1 gamma
140164	-1.29110	0.00000	26071	null	DKFZP564B147	null
140197	-0.91260	0.00000	283130	hCG2019698.2	LOC283130	null
140313	-0.55960	0.00250	null	hCG1984284.1	null	null
140314	-1.89710	0.00000	7267	hCG401235.3	TTC3	tetratricopeptide repeat domain 3
140324	-1.63050	0.00000	341947	hCG1644940.2	COX8C	cytochrome c oxidase subunit 8C
140336	-2.10070	0.00160	255812	null	SDHAL2	succinate dehydrogenase complex, subunit A, flavoprotein-like 2
140364	-2.05330	0.00240	11167	hCG20777.3	FSTL1	follistatin-like 1
140410	-1.21250	0.00020	56928	hCG22702.3	SPPL2B	null
140443	-1.35270	0.00550	146760	hCG1776983.1	RTN4RL1	reticulon 4 receptor-like 1
140844	-1.32840	0.00010	390564	null	LOC390564	null
140979	-1.08250	0.00740	5357	hCG21983.3	PLS1	plastin 1 (I isoform)
141103	-1.50290	0.00050	null	hCG2041002	null	null
141391	-1.92350	0.00470	26256	hCG37186.4	CABYR	calcium binding tyrosine-(Y)-phosphorylation regulated (fibrousheathin 2)
141545	-1.53020	0.00090	144195	hCG1730826.1	SLC2A14	solute carrier family 2 (facilitated glucose transporter), member 14
141620	-1.59950	0.00520	84214	hCG1793509.1	DKFZp434F142	null
141639	-0.99310	0.00340	3868|3861	hCG2039678	KRT16|KRT14	keratin 16 (focal non-epidermolytic palmoplantar keratoderma)|keratin 14 (epidermolysis bullosa simplex, Dowling-Meara, Koebner)
141689	-2.39040	0.00590	595	hCG2016647	CCND1	cyclin D1
141780	-0.80230	0.00900	55764	hCG19939.3	IFT122	intraflagellar transport 122 homolog (Chlamydomonas)
141827	-1.01790	0.00110	null	hCG2040961	null	null
141828	-2.64270	0.01000	11143	hCG2001877	MYST2	MYST histone acetyltransferase 2
142469	-1.84050	0.00090	390667	hCG1643557.2	LOC390667	null
142562	-0.86040	0.00140	11074	hCG22721.5	TRIM31	tripartite motif-containing 31
142563	-2.52950	0.00480	5595	hCG1983753.1	MAPK3	mitogen-activated protein kinase 3
142735	-0.95480	0.00000	null	hCG1818061.1|hCG2006324	null	null
142746	-1.23640	0.00000	null	hCG2040235	null	null
142769	-2.16710	0.00100	2539	hCG41345.3	G6PD	glucose-6-phosphate dehydrogenase
142959	-1.90240	0.00050	23648	hCG2010224	SSBP3	single stranded DNA binding protein 3
142977	1.79010	0.00000	null	hCG2041746	null	null
142989	-0.96800	0.00350	399473	hCG1647763.2	SPRED3	sprouty-related, EVH1 domain containing 3
143127	-0.79590	0.00290	11017	hCG1994066	RY1	null
143196	2.18180	0.00790	null	hCG37415.3	null	null
143219	-1.04400	0.00160	94115|1082|114335|93659	hCG2000350|hCG2000415.2|hCG1998038|hCG2000351.1|hCG1998039.2	CGB8|CGB|CGB1|CGB5	chorionic gonadotropin, beta polypeptide 8|chorionic gonadotropin, beta polypeptide|chorionic gonadotropin, beta polypeptide 1|chorionic gonadotropin, beta polypeptide 5
143263	-1.43020	0.00000	654412	null	F379	null
143400	-1.15350	0.00680	285848	hCG15777.4	PNPLA1	patatin-like phospholipase domain containing 1
143461	-2.74360	0.00170	29985	hCG25250.4	SLC39A3	solute carrier family 39 (zinc transporter), member 3
143527	-1.21270	0.00490	null	hCG2041264	null	null
143529	-0.80270	0.00440	170959	hCG1783490.2	ZNF431	zinc finger protein 431
143640	-1.18470	0.00900	55322	hCG22824.3	FLJ11193	null
143719	-1.64540	0.00030	128497	hCG1785772.1	C20orf165	chromosome 20 open reading frame 165
143723	-1.61610	0.00020	401093	hCG1806964.2	LOC401093	null
143730	-1.10770	0.00000	8394	hCG1811975.2	PIP5K1A	phosphatidylinositol-4-phosphate 5-kinase, type I, alpha
143854	-1.22620	0.00250	10204	hCG28108.2	NUTF2	nuclear transport factor 2
143863	-1.04080	0.00000	392265	hCG1641774.2	LOC392265	null
143895	-1.88320	0.00510	899	hCG1811930.2	CCNF	cyclin F
143945	-1.23000	0.00000	89796	hCG2025294.1	NAV1	neuron navigator 1
144113	-1.30080	0.00000	2354	hCG20725.3	FOSB	FBJ murine osteosarcoma viral oncogene homolog B
144182	-0.81470	0.00060	1471	hCG22365.4	CST3	cystatin C (amyloid angiopathy and cerebral hemorrhage)
144229	-1.21830	0.00000	2859	hCG1646631.2	GPR35	G protein-coupled receptor 35
144351	-0.61910	0.00930	83742	hCG1642759.3	MARVELD1	MARVEL domain containing 1
144437	-1.37780	0.00000	null	hCG1807918.2	null	null
144446	-1.42640	0.00000	9099	hCG2043022.1	USP2	ubiquitin specific peptidase 2
144479	-2.39550	0.00090	150207	hCG2010985.1	LOC150207	null
144547	-2.36960	0.00000	1072	hCG2039457	CFL1	cofilin 1 (non-muscle)
144670	-2.69370	0.00940	81543	hCG1647609.3	LRRC3	leucine rich repeat containing 3
144755	-1.72580	0.00990	null	hCG2041397	null	null
144802	-1.08650	0.00060	85294|85296|81872	hCG1749899.3|hCG2005477.1|hCG1749898.3|hCG1645697.4	KRTAP2-4|KRTAP2-2|KRTAP2-1	keratin associated protein 2-4|keratin associated protein 2-2|keratin associated protein 2-1
144879	-2.42190	0.00000	9140	hCG36968.3	ATG12	ATG12 autophagy related 12 homolog (S. cerevisiae)
144881	-1.38850	0.00240	161882	hCG1811670.2	ZFPM1	zinc finger protein, multitype 1
145191	-0.47410	0.00150	50861	hCG2018447.2	STMN3	stathmin-like 3
145228	-1.35780	0.00910	3678	hCG21939.2	ITGA5	integrin, alpha 5 (fibronectin receptor, alpha polypeptide)
145263	-2.12430	0.00160	7247	hCG37642.3	TSN	translin
145581	-1.12570	0.00330	10195	hCG40494.2	ALG3	asparagine-linked glycosylation 3 homolog (yeast, alpha-1,3-mannosyltransferase)
145682	-1.28320	0.00000	1013	hCG32671.3	CDH15	cadherin 15, M-cadherin (myotubule)
145718	-1.81270	0.00270	null	hCG19933.3	null	null
145754	-1.23780	0.00000	9466	hCG27523.2	IL27RA	interleukin 27 receptor, alpha
145763	-1.82150	0.00380	55260	hCG15259.4	FLJ10922	null
146055	-1.35160	0.00500	5526	hCG23377.3	PPP2R5B	protein phosphatase 2, regulatory subunit B (B56), beta isoform
146311	-0.93030	0.00260	10581	hCG1741135.2	IFITM2	interferon induced transmembrane protein 2 (1-8D)
146353	-1.55000	0.00000	440786	hCG1997566	LOC440786	null
146407	-1.17210	0.00680	84809	null	MGC12760	null
146408	-0.96420	0.00990	388291	hCG2041671	LOC388291	null
146548	-2.13920	0.00000	6598	hCG41099.3	SMARCB1	SWI/SNF related, matrix associated, actin dependent regulator of chromatin, subfamily b, member 1
146831	0.94360	0.00180	null	hCG27934.2	null	null
146965	-1.96880	0.00740	57545	hCG40571.2	KIAA1345	null
147273	-1.84900	0.00000	81876	hCG2036720	RAB1B	RAB1B, member RAS oncogene family
147321	-0.88110	0.00100	null	hCG2042024	null	null
147346	-1.35290	0.00090	1668	null	DEFA3	defensin, alpha 3, neutrophil-specific
147463	-2.26380	0.00010	1535	hCG1723965.1	CYBA	cytochrome b-245, alpha polypeptide
147647	-2.74450	0.00000	null	hCG2041330	null	null
147793	-0.94420	0.00990	50604	hCG1723949.3	IL20	interleukin 20
147818	-1.65790	0.00320	283232	null	TMEM80	transmembrane protein 80
147845	-1.36410	0.00210	9381	hCG1998227	OTOF	otoferlin
148114	0.83210	0.00040	54802	hCG15871.3	TRIT1	tRNA isopentenyltransferase 1
148167	0.87170	0.00600	6507	hCG36855.3	SLC1A3	solute carrier family 1 (glial high affinity glutamate transporter), member 3
148186	-0.98490	0.00440	50861	hCG2018447.2	STMN3	stathmin-like 3
148381	-0.97090	0.00020	null	null	null	null
148494	-0.87650	0.00840	152	hCG1981539	ADRA2C	adrenergic, alpha-2C-, receptor
148769	-1.93390	0.00070	10493	hCG16957.2	VAT1	vesicle amine transport protein 1 homolog (T californica)
148844	-1.19840	0.00020	54808	hCG24489.3	DYM	dymeclin
148895	-1.31180	0.00000	442729	hCG2040214	LOC442729	null
148909	-1.02480	0.00000	null	hCG1813697.1	null	null
148950	-2.86190	0.00010	91179	null	SCARF2	scavenger receptor class F, member 2
149100	-1.45870	0.00000	149069	hCG2041278	LOC149069	null
149386	-0.26720	0.00720	84310	hCG1747713.2	MGC11257	null
149434	-1.61770	0.00600	6812	hCG17280.3	STXBP1	syntaxin binding protein 1
149512	-1.21250	0.00950	150681	hCG1646247.2	OR6B3	olfactory receptor, family 6, subfamily B, member 3
149532	-1.29580	0.00000	null	hCG1818638.1	null	null
149554	-1.08310	0.00010	286310	hCG201503.2	RP11-430N14.1	null
149587	-1.53240	0.00000	null	hCG1814039.1	null	null
149642	-1.98500	0.00030	4691	hCG33980.2	NCL	nucleolin
149728	-1.23000	0.00000	390010	hCG1647663.3	C10orf121	chromosome 10 open reading frame 121
149817	-1.37390	0.00010	6512	hCG33405.5	SLC1A7	solute carrier family 1 (glutamate transporter), member 7
149923	-1.01520	0.00110	54768	null	HYDIN	hydrocephalus inducing
150012	-1.31220	0.00440	402665	hCG2040633.1	LOC402665	null
150185	-2.24590	0.00500	388022	null	LOC388022	null
150219	-1.15970	0.00590	441478	hCG1790952.2	MGC61598	null
150324	-1.68280	0.00020	2769	hCG23617.3	GNA15	guanine nucleotide binding protein (G protein), alpha 15 (Gq class)
150357	-0.93510	0.00090	80097	hCG2014439|hCG1992149	FLJ14346	null
150360	-2.24140	0.00000	9526	hCG42012.4	MPDU1	mannose-P-dolichol utilization defect 1
150425	-1.33960	0.00550	5664	hCG15757.3	PSEN2	presenilin 2 (Alzheimer disease 4)
150521	-0.27890	0.00980	1487	hCG1981976	CTBP1	C-terminal binding protein 1
150885	-1.05750	0.00050	401855	hCG1803424.1	LOC401855	null
150891	-1.72850	0.00570	51177	hCG39382.4	PLEKHO1	pleckstrin homology domain containing, family O member 1
151072	-0.75470	0.00670	10556	hCG25441.3	RPP30	ribonuclease P/MRP 30kDa subunit
151093	-3.15260	0.00010	441531	hCG1994653	PGAM4	phosphoglycerate mutase family 4
151167	-1.19470	0.00020	9283	hCG2027311	GPR37L1	G-protein coupled receptor 37 like 1
151733	-1.24590	0.00170	54464	hCG19062.3	XRN1	5'-3' exoribonuclease 1
151837	-1.53080	0.00500	388079	hCG2042704	LOC388079	null
152251	-1.03180	0.00770	null	hCG1816209.1	null	null
152262	-0.70390	0.01000	9296	hCG41657.3	ATP6V1F	ATPase, H+ transporting, lysosomal 14kDa, V1 subunit F
152311	-1.01110	0.00390	10980	hCG2024098	COPS6	COP9 constitutive photomorphogenic homolog subunit 6 (Arabidopsis)
152488	-1.94770	0.00000	340947	hCG1640122.2	LOC340947	null
152636	-2.20780	0.00000	11248	hCG29616.3	NXPH3	neurexophilin 3
152640	-1.44240	0.00120	null	hCG2042923	null	null
152648	-0.98380	0.00070	null	null	null	null
152749	-1.63680	0.00000	9132	hCG22866.2	KCNQ4	potassium voltage-gated channel, KQT-like subfamily, member 4
152802	-1.07440	0.00000	256536	hCG2043042	TCERG1L	transcription elongation regulator 1-like
152848	-1.39550	0.00000	346	hCG20335.4	APOC4	apolipoprotein C-IV
152936	-1.21250	0.00000	8501	hCG37810.3	SLC43A1	solute carrier family 43, member 1
152975	1.07310	0.00710	84841	hCG1818595.1	MGC15634	null
153128	-1.02020	0.00490	null	hCG1785373.3|hCG2016790.3	null	null
153942	-2.14950	0.00470	9091	hCG22417.3	PIGQ	phosphatidylinositol glycan, class Q
154193	-0.73680	0.00250	null	hCG2042173	null	null
154286	-3.33370	0.00400	2194	hCG40389.3	FASN	fatty acid synthase
154337	-2.19340	0.00050	null	hCG1816561.1	null	null
154446	-1.34600	0.00000	3060	hCG16576.1	HCRT	hypocretin (orexin) neuropeptide precursor
154486	-0.91640	0.00160	10094	hCG1787850.1	ARPC3	actin related protein 2/3 complex, subunit 3, 21kDa
154684	-1.91840	0.00660	null	hCG1820497.1	null	null
154743	-1.15710	0.00040	199964	hCG1650324.3	TMEM61	transmembrane protein 61
154806	-1.02000	0.00000	391403	hCG2042779	LOC391403	null
154937	-1.15140	0.00010	79041	hCG36960.3	TMEM38A	transmembrane protein 38A
155018	-1.20750	0.00950	null	hCG2041640	null	null
155029	-1.56000	0.00730	64748	hCG29975.2	LPPR2	null
155041	-1.10130	0.00030	2253	hCG25633.3	FGF8	fibroblast growth factor 8 (androgen-induced)
155110	-1.13240	0.00130	202915	hCG19462.2	MGC9712	null
155153	-2.40610	0.00430	11344	hCG2043378|hCG2045957	PTK9L	PTK9L protein tyrosine kinase 9-like (A6-related protein)
155157	0.83930	0.00060	5917	hCG38402.3	RARS	arginyl-tRNA synthetase
155168	-1.76750	0.00270	54437	hCG17208.2	SEMA5B	sema domain, seven thrombospondin repeats (type 1 and type 1-like), transmembrane domain (TM) and short cytoplasmic domain, (semaphorin) 5B
155205	-1.22140	0.00000	5763	hCG25932.2	PTMS	parathymosin
155226	-2.04380	0.00870	27343	hCG23002.3	POLL	polymerase (DNA directed), lambda
155269	-1.22090	0.00150	506	hCG25000.3	ATP5B	ATP synthase, H+ transporting, mitochondrial F1 complex, beta polypeptide
155376	-2.12780	0.00650	124997	hCG2003534.1	WDR81	WD repeat domain 81
155469	-1.64560	0.00970	205	hCG2031840|hCG38824.3	AK3L1	adenylate kinase 3-like 1
155628	-1.07630	0.00000	null	hCG2041718	null	null
155691	-1.61410	0.00960	null	hCG1641595.3	null	null
155703	-1.58200	0.00000	389087	hCG1652931.1	LOC389087	null
155726	-1.44270	0.00020	null	hCG1651379.2	null	null
155905	-2.01410	0.00020	2030	hCG19000.3	SLC29A1	solute carrier family 29 (nucleoside transporters), member 1
156010	-1.22800	0.00000	114794	hCG1642373.3	KIAA1904	null
156017	-0.94400	0.00140	284186	hCG2041087|hCG2038780	TMEM105	transmembrane protein 105
156030	-1.80620	0.00170	51060	hCG32717.3	TXNDC12	thioredoxin domain containing 12 (endoplasmic reticulum)
156146	-1.65250	0.00000	91056	hCG1648525.2	DKFZp761E198	null
156379	-0.93530	0.00140	25800	hCG23804.3	SLC39A6	solute carrier family 39 (zinc transporter), member 6
156873	-2.45130	0.00010	10430	hCG23578.2	NIFIE14	null
156956	0.81370	0.00760	27101	hCG2024873	CACYBP	calcyclin binding protein
157376	-0.92170	0.00000	null	hCG2040668	null	null
157387	-2.02870	0.00000	112399	hCG41109.2	EGLN3	egl nine homolog 3 (C. elegans)
157543	-0.79730	0.00640	79085	hCG2004862|hCG1820652.1|hCG23057.3	SLC25A23	solute carrier family 25 (mitochondrial carrier; phosphate carrier), member 23
157596	0.64100	0.00490	10497	hCG2011450.1	UNC13B	unc-13 homolog B (C. elegans)
157597	-3.36060	0.00440	402221	hCG27487.3	LOC402221	null
157732	-2.01940	0.00570	81926	hCG2004363.1	C19orf27	chromosome 19 open reading frame 27
157859	0.65620	0.00560	7388	null	UQCRH	ubiquinol-cytochrome c reductase hinge protein
158269	-1.25090	0.00100	7157	hCG42016.4	TP53	tumor protein p53 (Li-Fraumeni syndrome)
158286	-0.98050	0.00850	null	hCG16318.3	null	null
158293	-1.42010	0.00470	null	hCG2042776	null	null
158513	-3.68950	0.00480	7001	hCG172488.2	PRDX2	peroxiredoxin 2
158562	-2.14300	0.00000	5891	hCG22888.3	RAGE	renal tumor antigen
158607	-1.04950	0.00000	23710	hCG38151.3	GABARAPL1	GABA(A) receptor-associated protein like 1
158627	-1.18720	0.00090	219743	hCG2024793.1	TYSND1	trypsin domain containing 1
158641	-2.50140	0.00300	112616	hCG20239.3	CMTM7	CKLF-like MARVEL transmembrane domain containing 7
158867	-1.58470	0.00000	1200	hCG22005.3	TPP1	tripeptidyl peptidase I
159057	0.75080	0.00020	null	null	null	null
159446	0.83210	0.00000	221120	hCG1785058.1	DEPC-1	null
159800	-0.46210	0.00040	1938	hCG23520.3	EEF2	eukaryotic translation elongation factor 2
159865	-0.98830	0.00090	54020	hCG401268.2	SLC37A1	solute carrier family 37 (glycerol-3-phosphate transporter), member 1
159880	-2.12510	0.00540	null	hCG1642933.2	null	null
160014	-2.10960	0.00200	51444	hCG2020693	RNF138	ring finger protein 138
160282	-1.09120	0.00090	null	null	null	null
160545	-1.23340	0.00000	151903	hCG15433.2	CCDC12	coiled-coil domain containing 12
160668	-1.86710	0.00640	123099	hCG25021.3	DEGS2	degenerative spermatocyte homolog 2, lipid desaturase (Drosophila)
160697	0.56460	0.00180	8932	hCG23243.2	MBD2	methyl-CpG binding domain protein 2
160701	0.97810	0.00000	11180	null	WDR6	WD repeat domain 6
160712	-1.86850	0.00990	79019	hCG41550.3	C22orf18	chromosome 22 open reading frame 18
160812	0.70950	0.00610	441781	hCG1641647.2	LOC441781	null
160897	-1.43990	0.00460	null	hCG1640925.5	null	null
161087	-1.24870	0.00120	392549	hCG33103.3	LOC392549	null
161406	-2.28350	0.00590	7165	hCG22755.4	TPD52L2	tumor protein D52-like 2
161610	-1.99340	0.00120	128322	hCG2041315.1	LOC128322	null
161757	-1.25990	0.00830	28	hCG28153.3	ABO	ABO blood group (transferase A, alpha 1-3-N-acetylgalactosaminyltransferase; transferase B, alpha 1-3-galactosyltransferase)
161841	-1.11580	0.00150	57817	hCG23610.2	HAMP	hepcidin antimicrobial peptide
161851	-1.68230	0.00010	4676	hCG16431.3	NAP1L4	nucleosome assembly protein 1-like 4
161892	-1.43610	0.00060	1339	hCG1772007.2	COX6A2	cytochrome c oxidase subunit VIa polypeptide 2
161949	0.98540	0.00700	404033	hCG1781136.2	FLJ34077	null
162087	-1.19230	0.00380	2643	hCG22618.3	GCH1	GTP cyclohydrolase 1 (dopa-responsive dystonia)
162138	0.60630	0.00020	8467	hCG38881.3	SMARCA5	SWI/SNF related, matrix associated, actin dependent regulator of chromatin, subfamily a, member 5
162212	-0.88960	0.00420	4237	hCG25122.2	MFAP2	microfibrillar-associated protein 2
162231	1.00590	0.00010	80279	hCG29362.4	CDK5RAP3	CDK5 regulatory subunit associated protein 3
162427	-1.67280	0.00030	442503	hCG2040561	LOC442503	null
162469	-1.33290	0.00420	79934	hCG1995823.1	ADCK4	aarF domain containing kinase 4
162473	3.31930	0.00140	null	hCG2040644	null	null
162569	-1.75710	0.00920	146664	hCG30893.3	MGAT5B	mannosyl (alpha-1,6-)-glycoprotein beta-1,6-N-acetyl-glucosaminyltransferase, isozyme B
162588	-1.76660	0.00390	115399	hCG2044776	LRRC56	leucine rich repeat containing 56
162615	-0.83840	0.00320	null	hCG1640052.3	null	null
162743	-1.40300	0.00000	55969	hCG31790.3	C20orf24	chromosome 20 open reading frame 24
162777	-1.27410	0.00950	65989	hCG19003.3	EGFL9	EGF-like-domain, multiple 9
162845	-1.32170	0.00520	1582	hCG1640725.2	CYP8B1	cytochrome P450, family 8, subfamily B, polypeptide 1
162995	-0.90680	0.00050	9149	hCG43347.3	DYRK1B	dual-specificity tyrosine-(Y)-phosphorylation regulated kinase 1B
163076	-1.05670	0.00410	null	hCG2041773	null	null
163112	0.49030	0.00350	23558|23025	hCG1776095.2	WBP2|UNC13A	WW domain binding protein 2|unc-13 homolog A (C. elegans)
163166	-1.30020	0.00560	8079	hCG25928.2	MLF2	myeloid leukemia factor 2
163201	-1.22330	0.00030	889	hCG1812017.2	KRIT1	KRIT1, ankyrin repeat containing
163215	-2.39520	0.00000	1143	hCG1731645.2	CHRNB4	cholinergic receptor, nicotinic, beta polypeptide 4
163315	-2.07050	0.00440	1175	hCG20439.3	AP2S1	adaptor-related protein complex 2, sigma 1 subunit
163758	-1.24850	0.00010	147138	hCG2033776.1	TMC8	transmembrane channel-like 8
163917	-1.48070	0.00700	2316	hCG41341.2	FLNA	filamin A, alpha (actin binding protein 280)
164008	-1.05940	0.00620	23562	hCG1641900.2	CLDN14	claudin 14
164267	-1.11210	0.00810	10382	hCG1641281.5	TUBB4	tubulin, beta 4
164302	-1.77750	0.00020	283869	hCG1817523.2	NPW	neuropeptide W
164386	-0.77900	0.00220	8479	hCG18232.3	HIRIP3	HIRA interacting protein 3
164401	-1.67830	0.00400	56937	hCG40101.4	TMEPAI	transmembrane, prostate androgen induced RNA
164568	-2.24830	0.00000	3792	hCG20686.3	KEL	Kell blood group
164587	0.78540	0.00520	93166	hCG1737122.3	PRDM6	PR domain containing 6
164611	-1.06750	0.00800	7476	hCG26771.3	WNT7A	wingless-type MMTV integration site family, member 7A
164835	-3.12710	0.00080	760	hCG38804.4	CA2	carbonic anhydrase II
165061	-1.37500	0.00000	80320	hCG29357.3	SP6	Sp6 transcription factor
165200	-3.35090	0.00160	7351	hCG27329.3	UCP2	uncoupling protein 2 (mitochondrial, proton carrier)
165280	-2.15970	0.00480	388104	hCG1776038.2	LOC388104	null
165296	-1.80710	0.00000	null	hCG1820820.2	null	null
165346	-0.87770	0.00680	388628	hCG1817630.1	LOC388628	null
165360	-2.45110	0.00020	1209	hCG20220.3	CLPTM1	cleft lip and palate associated transmembrane protein 1
165369	-2.60560	0.00150	23542	hCG16872.3	MAPK8IP2	mitogen-activated protein kinase 8 interacting protein 2
165415	-0.31720	0.00030	521	hCG1642619.4	ATP5I	ATP synthase, H+ transporting, mitochondrial F0 complex, subunit e
165430	-1.01010	0.00010	null	null	null	null
165440	-1.86440	0.00000	9219	hCG20383.3	MTA2	metastasis associated 1 family, member 2
165585	-1.07120	0.00870	4720	hCG17857.4	NDUFS2	NADH dehydrogenase (ubiquinone) Fe-S protein 2, 49kDa (NADH-coenzyme Q reductase)
165748	-2.28000	0.00250	4010	hCG1784632.2	LMX1B	LIM homeobox transcription factor 1, beta
165842	-1.84720	0.00930	8733	hCG19515.3	GPAA1	glycosylphosphatidylinositol anchor attachment protein 1 homolog (yeast)
166010	-1.20110	0.00290	253289|5575	hCG1993358	LOC253289|PRKAR1B	protein kinase, cAMP-dependent, regulatory, type I, beta
166108	1.08050	0.00000	57050	hCG17002.2	SAS10	null
166313	-1.55870	0.00220	92579	hCG30307.3	G6PC3	glucose 6 phosphatase, catalytic, 3
166377	-1.95460	0.00020	126299	hCG1641200.4	C19orf37	chromosome 19 open reading frame 37
166514	-1.25610	0.00170	23523	hCG41092.2	CABIN1	null
166580	-1.28290	0.00020	196500	hCG25953.3	DKFZp547D2210	null
166813	-1.75340	0.00060	7136	hCG15484.1	TNNI2	troponin I type 2 (skeletal, fast)
166933	-0.87810	0.00100	25946	hCG37356.3	ZNF385	zinc finger protein 385
167110	-1.32260	0.00470	null	hCG2027260	null	null
167294	-2.89340	0.00820	2072	hCG37239.2	ERCC4	excision repair cross-complementing rodent repair deficiency, complementation group 4
167384	-1.37330	0.00000	23524	hCG15616.2	SRRM2	serine/arginine repetitive matrix 2
167538	-1.49920	0.00000	null	null	null	null
167549	-1.45190	0.00030	55788	hCG15807.2	LMBRD1	LMBR1 domain containing 1
167566	-1.32930	0.00000	222662	hCG15778.4	LHFPL5	lipoma HMGIC fusion partner-like 5
167635	-2.21480	0.00350	445	hCG31245.3	ASS	argininosuccinate synthetase
167643	-2.50230	0.00180	442342|442720	hCG14959.4	LOC442342|LOC442720	null
167669	-3.20610	0.00800	759	hCG20883.3	CA1	carbonic anhydrase I
167716	-1.30600	0.00100	3460	hCG401179.3	IFNGR2	interferon gamma receptor 2 (interferon gamma transducer 1)
167953	-2.41860	0.00530	64598	hCG20462.3	MOSPD3	motile sperm domain containing 3
167996	-2.33170	0.00710	113000	hCG1984148	RPUSD1	RNA pseudouridylate synthase domain containing 1
168106	-2.21170	0.00580	594	hCG1817356.1	BCKDHB	branched chain keto acid dehydrogenase E1, beta polypeptide (maple syrup urine disease)
168144	0.95750	0.00010	55751	hCG38396.2	TMEM34	transmembrane protein 34
168454	-2.83060	0.00010	79035	hCG25008.3	MGC2731	null
168470	-2.17600	0.00130	7791	hCG96060.2	ZYX	zyxin
168546	-0.58650	0.00200	5527	hCG2031234	PPP2R5C	protein phosphatase 2, regulatory subunit B (B56), gamma isoform
168754	-0.71150	0.00960	114876	hCG2020467	OSBPL1A	oxysterol binding protein-like 1A
168872	-2.70470	0.00260	684	hCG37652.3	BST2	bone marrow stromal cell antigen 2
168890	-1.98880	0.00040	null	hCG1649993.3	null	null
169042	-1.30970	0.00000	null	hCG2040636	null	null
169049	-2.08170	0.00080	26508	hCG15874.2	HEYL	hairy/enhancer-of-split related with YRPW motif-like
169171	-1.29260	0.00050	55704	hCG1817741.1	KIAA1212	KIAA1212
169395	-1.12250	0.00660	55074	hCG1640961.2|hCG15077.2	OXR1	oxidation resistance 1
169431	-1.97910	0.00010	null	hCG2041203	null	null
169828	-2.30480	0.00740	116448	hCG401186.2	OLIG1	oligodendrocyte transcription factor 1
169898	-0.55040	0.00650	6045	hCG40894.3	RNF2	ring finger protein 2
170083	-1.53340	0.00170	440547|440395|441122|441185|442492|440018	hCG2042782|hCG18340.4	LOC440547|LOC440395|LOC441122|LOC441185|LOC442492|LOC440018	null
170177	-1.84070	0.00050	56033	hCG18583.2	BARX1	BarH-like homeobox 1
170419	-1.27790	0.00000	9091	hCG22417.3	PIGQ	phosphatidylinositol glycan, class Q
170453	-1.31650	0.00000	null	hCG2040682	null	null
170463	-0.39490	0.00440	347544	hCG2040224	LOC347544	null
170500	-1.20060	0.00010	null	hCG17593.3	null	null
170501	-2.55200	0.00030	2987	hCG1984660.2	GUK1	guanylate kinase 1
170567	-0.99110	0.00040	null	hCG2041429	null	null
170804	-1.58180	0.00470	375323	hCG21559.2	LOC375323	null
170823	-2.52350	0.00000	10410	null	IFITM3	interferon induced transmembrane protein 3 (1-8U)
170892	-2.00030	0.00240	8815	hCG34335.2|hCG23287.4	BANF1	barrier to autointegration factor 1
170951	-1.18860	0.00010	54498	hCG39338.5	SMOX	spermine oxidase
171120	-1.55960	0.00150	null	null	null	null
171154	-1.26140	0.00010	4762	hCG1746033.1	NEUROG1	neurogenin 1
171156	-1.20030	0.00000	null	hCG2043242|hCG1782423.3	null	null
171172	-1.11090	0.00000	2776	hCG1984513	GNAQ	guanine nucleotide binding protein (G protein), q polypeptide
171212	-1.20220	0.00000	2829	hCG1647240.1	XCR1	chemokine (C motif) receptor 1
171339	-0.80550	0.00080	127002	hCG2043250	ATXN7L2	ataxin 7-like 2
171400	-2.50100	0.00000	55353	hCG2008559.1	LAPTM4B	lysosomal associated protein transmembrane 4 beta
171539	-1.62190	0.00000	4495	hCG21792.2	MT1G	metallothionein 1G
171762	-1.64320	0.00700	83464	hCG33494.3	APH1B	anterior pharynx defective 1 homolog B (C. elegans)
171826	-0.89910	0.00010	339162	hCG1776007.2	LOC339162	null
171827	-4.65030	0.00000	10690	hCG16703.2	FUT9	fucosyltransferase 9 (alpha (1,3) fucosyltransferase)
171900	-2.59830	0.00030	81621	hCG2024525	KAZALD1	Kazal-type serine peptidase inhibitor domain 1
171929	-0.72440	0.00750	3996	hCG2041604	LLGL1	lethal giant larvae homolog 1 (Drosophila)
172029	-1.17290	0.00990	26229|23193	hCG16017.4	B3GAT3|GANAB	beta-1,3-glucuronyltransferase 3 (glucuronosyltransferase I)|glucosidase, alpha; neutral AB
172139	-2.06670	0.00200	null	hCG2040535	null	null
172148	-1.46180	0.00000	402538|442570	hCG1802898.1	LOC402538|LOC442570	null
172269	-1.24380	0.00000	1556	hCG1995544.1	CYP2B7P1	cytochrome P450, family 2, subfamily B, polypeptide 7 pseudogene 1
172287	0.59410	0.00410	10885	hCG37073.3	WDR3	WD repeat domain 3
172296	-2.66090	0.00000	8407	hCG39730.3	TAGLN2	transgelin 2
172364	-0.78270	0.00580	6305	hCG16879.2	SBF1	SET binding factor 1
172638	-1.27330	0.00010	401336|402496	hCG2003271	LOC401336|LOC402496	null
172916	-1.39720	0.00220	null	hCG1649553.2	null	null
172934	-1.53830	0.00000	55057	hCG1739146.1	AIM1L	absent in melanoma 1-like
172950	-3.46190	0.00680	2826	hCG1646258.2	CCR10	chemokine (C-C motif) receptor 10
172951	-2.64530	0.00120	10498	hCG29972.2	CARM1	coactivator-associated arginine methyltransferase 1
172982	-1.03760	0.00000	5739	hCG1777582.2	PTGIR	prostaglandin I2 (prostacyclin) receptor (IP)
173022	-1.18370	0.01000	977	hCG1993428.1	CD151	CD151 antigen
173202	-2.79220	0.00000	1984|143244	null	EIF5A|LOC143244	eukaryotic translation initiation factor 5A
173235	-1.12060	0.00120	387254	null	IMAA	null
173256	0.67260	0.00540	54968	hCG1641145.3	TMEM70	transmembrane protein 70
173342	-0.82420	0.00180	83593	hCG1986718	RASSF5	Ras association (RalGDS/AF-6) domain family 5
173502	-1.15210	0.00290	6668	hCG1773671.2	SP2	Sp2 transcription factor
173521	-0.99070	0.00340	null	hCG1654759.2	null	null
173526	-1.96430	0.00020	25844	hCG19007.4	YIPF3	Yip1 domain family, member 3
173538	-1.33480	0.00370	56097	hCG1982215.1	PCDHGC5	protocadherin gamma subfamily C, 5
173555	-2.05370	0.00860	3151	hCG2032518.1	HMGN2	high-mobility group nucleosomal binding domain 2
173570	-0.23770	0.00110	null	hCG2040301	null	null
173579	-1.15010	0.00020	64319	hCG21163.4	FBS1	fibrosin 1
173608	-1.29620	0.00050	null	hCG2040673	null	null
173757	-1.38290	0.00000	51569	hCG32745.2	UFM1	ubiquitin-fold modifier 1
173918	-1.15330	0.00000	2834	hCG41142.3	PRLHR	prolactin releasing hormone receptor
174241	-1.02200	0.00460	51645	hCG15366.3	PPIL1	peptidylprolyl isomerase (cyclophilin)-like 1
174254	-2.82050	0.00310	29108	hCG21146.3	PYCARD	PYD and CARD domain containing
174360	-0.62570	0.00110	null	hCG22087.2	null	null
174470	-2.98210	0.00000	10280	hCG20471.4	OPRS1	opioid receptor, sigma 1
174625	-1.61230	0.00400	388272	hCG23323.3	LOC388272	null
174895	-2.34230	0.00040	8780	hCG37755.3	RIOK3	RIO kinase 3 (yeast)
174944	-4.79140	0.00660	null	null	null	null
175038	-2.10290	0.00970	22882	hCG1779618.2	ZHX2	zinc fingers and homeoboxes 2
175188	-0.87330	0.00000	79074	hCG1642079.2	MGC5509	null
175469	0.60120	0.00280	29087	hCG37604.3	THYN1	thymocyte nuclear protein 1
175839	-2.92660	0.00070	55974	null	RAG1AP1	recombination activating gene 1 activating protein 1
175887	-1.74100	0.01000	5360	hCG37180.3	PLTP	phospholipid transfer protein
175957	0.84430	0.00090	23240	hCG2026311.1	KIAA0922	null
176137	-1.38570	0.00000	null	hCG1776951.1	null	null
176249	-1.22680	0.00390	null	hCG1789193.3	null	null
176281	-0.68970	0.00360	null	hCG1816993.1	null	null
176621	-1.56370	0.00000	339077|284701	hCG1640306.2	LOC339077|LOC284701	null
176624	-1.03190	0.00670	79139	hCG2009023	DERL1	Der1-like domain family, member 1
177000	-0.99070	0.00000	119391	hCG1817975.1	GSTO2	glutathione S-transferase omega 2
177006	-0.77090	0.00110	null	hCG1643004.2	null	null
177019	-1.64340	0.00700	3684	null	ITGAM	integrin, alpha M (complement component receptor 3, alpha; also known as CD11b (p170), macrophage antigen alpha polypeptide)
177034	-1.26570	0.00330	null	hCG2041296	null	null
177051	-1.10660	0.00460	8089	hCG24461.3	YEATS4	YEATS domain containing 4
177334	0.67680	0.00000	5781	hCG2012249|hCG1782075.4|hCG1820438.2	PTPN11	protein tyrosine phosphatase, non-receptor type 11 (Noonan syndrome 1)
177349	-1.46670	0.00160	27202	hCG1775765.2	GPR77	G protein-coupled receptor 77
177382	-2.68730	0.00020	381	hCG32325.2	ARF5	ADP-ribosylation factor 5
177393	-1.86150	0.00010	6670|160824	hCG17424.4|hCG2043525	SP3|RP11-114G1.1	Sp3 transcription factor
177779	-0.97870	0.00000	170685	hCG1657613.4	NUDT10	nudix (nucleoside diphosphate linked moiety X)-type motif 10
177823	-1.17010	0.00000	11202	hCG22937.4	KLK8	kallikrein 8 (neuropsin/ovasin)
178029	-1.33100	0.00880	1215	hCG40181.2	CMA1	chymase 1, mast cell
178104	-1.01980	0.00000	5376	hCG28228.2	PMP22	peripheral myelin protein 22
178151	-0.99750	0.00060	null	hCG2040899	null	null
178223	-1.14010	0.00200	null	hCG1796998.2	null	null
178306	-1.69330	0.00160	79984	hCG1775398.3	FLJ21736	null
178364	-1.16300	0.00000	6343	hCG1778303.3	SCT	secretin
178413	-1.15300	0.00000	null	hCG40041.1	null	null
178523	-1.12430	0.00590	116085	hCG1810888.5	SLC22A12	solute carrier family 22 (organic anion/cation transporter), member 12
178575	-3.55220	0.00020	128240	hCG17183.3	APOA1BP	apolipoprotein A-I binding protein
178632	-1.12470	0.00000	388946	hCG17037.3	LOC388946	null
178851	-1.63590	0.00040	9625	hCG96282.4	AATK	apoptosis-associated tyrosine kinase
178875	-0.89830	0.00950	null	hCG1793303.1	null	null
179045	1.80990	0.00920	79846	hCG1742010.3	FLJ21062	null
179237	-2.76320	0.00000	1984	hCG1991350	EIF5A	eukaryotic translation initiation factor 5A
179328	-2.51310	0.00550	8607	hCG40109.3	RUVBL1	RuvB-like 1 (E. coli)
179545	-2.44840	0.00000	166	hCG2005178.1	AES	amino-terminal enhancer of split
179792	-1.36330	0.00060	55449	hCG2041406	C14orf167	chromosome 14 open reading frame 167
179862	-0.75750	0.00040	65095	hCG28498.3	FLJ12949	null
180055	-1.26100	0.00060	3915	hCG40729.2	LAMC1	laminin, gamma 1 (formerly LAMB2)
180426	-1.10220	0.00650	2246	hCG36953.3	FGF1	fibroblast growth factor 1 (acidic)
180523	-2.11190	0.00000	null	hCG2041616	null	null
180560	-1.16740	0.00010	55353	hCG1820574.1|hCG2008559.1	LAPTM4B	lysosomal associated protein transmembrane 4 beta
180577	-1.61360	0.00320	55909	hCG15995.3	BIN3	bridging integrator 3
180728	-1.36670	0.00010	4927	hCG32910.3	NUP88	nucleoporin 88kDa
180761	-1.39940	0.00000	23539	hCG41844.3	SLC16A8	solute carrier 16 (monocarboxylic acid transporters), member 8
180764	-2.32340	0.00940	55506	hCG25264.4	H2AFY2	H2A histone family, member Y2
180782	-1.24780	0.00770	79158	hCG2015225	GNPTAB	N-acetylglucosamine-1-phosphate transferase, alpha and beta subunits
180845	-2.82830	0.00010	8861	hCG25635.3	LDB1	LIM domain binding 1
180846	-1.26760	0.00000	null	hCG1820565.1	null	null
181072	-1.75740	0.00590	7082	hCG27621.4	TJP1	tight junction protein 1 (zona occludens 1)
181176	-1.25660	0.00580	11219	hCG2005011	TREX2	three prime repair exonuclease 2
181194	-0.98200	0.00420	374666	null	FLJ25222	null
181239	-1.51730	0.00000	338799	hCG1646817.4	LOC338799	null
181539	-1.26510	0.00020	4595	hCG1780049.3	MUTYH	mutY homolog (E. coli)
181901	-0.94030	0.00240	7009	hCG20199.4	TEGT	testis enhanced gene transcript (BAX inhibitor 1)
181950	-2.37930	0.00460	57409	hCG27464.3	MIF4GD	MIF4G domain containing
181957	0.55560	0.00670	79145	hCG40757.4	CHCHD7	coiled-coil-helix-coiled-coil-helix domain containing 7
181999	-0.89280	0.00000	5499	hCG21056.4	PPP1CA	protein phosphatase 1, catalytic subunit, alpha isoform
182089	-1.34310	0.00000	27134	hCG1811319.3	TJP3	tight junction protein 3 (zona occludens 3)
182131	-1.22590	0.00010	4082	null	MARCKS	myristoylated alanine-rich protein kinase C substrate
182166	-1.33530	0.00990	6919	hCG2021465	TCEA2	transcription elongation factor A (SII), 2
182289	-1.84680	0.00000	283576	hCG1643587.2	ZDHHC22	zinc finger, DHHC-type containing 22
182360	-1.65190	0.00110	150677	hCG1821870.1	OTOS	otospiralin
182453	-1.55930	0.00000	654429	hCG1645117.3	LRTM2	leucine-rich repeats and transmembrane domains 2
182728	-1.20050	0.00320	51764	null	GNG13	guanine nucleotide binding protein (G protein), gamma 13
182959	-1.19790	0.00140	10097	hCG21224.3	ACTR2	ARP2 actin-related protein 2 homolog (yeast)
183021	-1.14360	0.00010	392631|340268	hCG1651234.2	LOC392631|LOC340268	null
183062	-2.46510	0.00000	7171	hCG1999582	TPM4	tropomyosin 4
183128	-1.02740	0.00920	55571	hCG26673.2	C2orf29	chromosome 2 open reading frame 29
183190	-1.25300	0.00370	90990	hCG24018.2	KIFC2	kinesin family member C2
183249	-0.81890	0.00520	3843	hCG29105.3	RANBP5	RAN binding protein 5
183429	-0.61970	0.00000	80233	hCG1811531.1	C17orf70	chromosome 17 open reading frame 70
183524	-1.07310	0.00000	null	hCG2006280	null	null
183645	-1.49430	0.00020	70	hCG38786.4	ACTC	actin, alpha, cardiac muscle
183743	-0.89140	0.00040	387	hCG20136.3	RHOA	ras homolog gene family, member A
183979	-0.90630	0.00180	null	hCG2041177	null	null
184009	-1.29910	0.00000	57716	hCG20800.3	PRX	periaxin
184060	-0.34610	0.00760	5524	hCG30599.4	PPP2R4	protein phosphatase 2A, regulatory subunit B' (PR 53)
184125	-2.00050	0.00000	142913	hCG23334.3	CFLP1	cofilin pseudogene 1
184819	-1.15950	0.00950	440145	hCG32790.2	RP11-11C5.2	null
185037	-1.81630	0.00160	1019	hCG40151.2	CDK4	cyclin-dependent kinase 4
185214	-1.31040	0.00000	3516	null	RBPSUH	recombining binding protein suppressor of hairless (Drosophila)
185593	-1.71450	0.00010	221472	hCG15368.3	FGD2	FYVE, RhoGEF and PH domain containing 2
185745	-2.19600	0.00410	84891	hCG1812674.2	ZNF206	zinc finger protein 206
185832	-1.04370	0.00060	126567	hCG1659953.2	KIAA1957	KIAA1957
185853	-2.48300	0.00320	3959	hCG1776358.1	LGALS3BP	lectin, galactoside-binding, soluble, 3 binding protein
185974	-1.41040	0.00250	57121	hCG2039707	GPR92	G protein-coupled receptor 92
186048	-1.45720	0.00000	null	hCG2040854	null	null
186061	-1.19130	0.00000	150379	hCG17300.4	PNPLA5	patatin-like phospholipase domain containing 5
186127	-1.39570	0.00130	497048	hCG2041168	KU-MEL-3	null
186160	-1.31940	0.00520	null	hCG1818488.1	null	null
186374	-1.40680	0.00220	null	hCG1732774.2	null	null
186429	-1.24890	0.00400	333929	hCG1980844	SNAI3	snail homolog 3 (Drosophila)
186441	-1.26470	0.00000	22997	hCG2036598	IGSF9B	immunoglobulin superfamily, member 9B
186670	-1.19300	0.00100	5216	hCG32691.3	PFN1	profilin 1
186911	-1.25750	0.00120	64150	hCG1785444.3	DIO3OS	deiodinase, iodothyronine, type III opposite strand
186912	-0.95860	0.00060	113878	null	DTX2	deltex homolog 2 (Drosophila)
186989	-1.28490	0.00200	113878	hCG2036962.2	DTX2	deltex homolog 2 (Drosophila)
187061	-2.33970	0.00010	84725|51054	hCG39864.3	PLEKHA8|PLEKHA9	pleckstrin homology domain containing, family A (phosphoinositide binding specific) member 8|pleckstrin homology domain containing, family A (phosphoinositide binding specific) member 9
187113	-2.66270	0.00000	null	hCG2041367	null	null
187238	-1.08200	0.00980	1084	hCG22311.4	CEACAM3	carcinoembryonic antigen-related cell adhesion molecule 3
187337	1.25630	0.00000	4884	hCG96645.3	NPTX1	neuronal pentraxin I
187463	-2.64430	0.00010	7879	hCG1780455.1	RAB7	RAB7, member RAS oncogene family
187600	-1.82360	0.00000	null	hCG1992602.1	null	null
187876	-2.72470	0.00000	79190	hCG23738.3	IRX6	iroquois homeobox protein 6
188076	-1.52800	0.00480	55127	hCG25461.4	HEATR1	HEAT repeat containing 1
188082	0.41930	0.00850	51637	hCG22667.3	C14orf166	chromosome 14 open reading frame 166
188268	-0.83110	0.00210	79738	hCG1774050.2	FLJ23560	null
188417	0.83100	0.00230	9419	null	CRIPT	null
188455	-1.18810	0.00740	116254	hCG22530.2	C6orf72	chromosome 6 open reading frame 72
189160	0.35530	0.00000	1371	hCG20138.4	CPOX	coproporphyrinogen oxidase
189197	-2.22400	0.00010	10552	hCG19476.2	ARPC1A	actin related protein 2/3 complex, subunit 1A, 41kDa
189302	-1.25500	0.00000	null	null	null	null
189366	-1.20450	0.00660	201562	null	PTPLB	protein tyrosine phosphatase-like (proline instead of catalytic arginine), member b
189411	-1.04640	0.00760	1785	hCG2033723	DNM2	dynamin 2
189533	-1.34770	0.00130	11313	hCG1981746	LYPLA2	lysophospholipase II
189546	-2.12220	0.00000	6449	hCG21808.3	SGTA	small glutamine-rich tetratricopeptide repeat (TPR)-containing, alpha
189573	0.94270	0.00080	7690	hCG36935.3	ZNF131	zinc finger protein 131 (clone pHZ-10)
189918	-1.46310	0.00040	54896	hCG41084.3	PQLC2	PQ loop repeat containing 2
189938	-3.20720	0.00000	7534	hCG2009146	YWHAZ	tyrosine 3-monooxygenase/tryptophan 5-monooxygenase activation protein, zeta polypeptide
190144	-1.29280	0.00000	387750	hCG2036646	CCDC35	coiled-coil domain containing 35
190198	-1.31330	0.00210	246778	null	IL27	interleukin 27
190569	-1.44840	0.00910	30812	hCG22443.2	SOX8	SRY (sex determining region Y)-box 8
190642	-0.31120	0.00010	23466	hCG41705.3	CBX6	chromobox homolog 6
191127	0.56550	0.00740	null	hCG2042120	null	null
191296	-1.19320	0.00000	57708	hCG1811270.3	MIER1	mesoderm induction early response 1 homolog (Xenopus laevis)
191349	-1.41840	0.00000	9343	hCG28234.3	EFTUD2	elongation factor Tu GTP binding domain containing 2
191571	-2.56580	0.00500	116138	hCG17652.3	KLHDC3	kelch domain containing 3
191627	-1.62850	0.00000	8031	hCG1982904	NCOA4	nuclear receptor coactivator 4
191841	0.88070	0.00000	25879	hCG15038.4	WDSOF1	WD repeats and SOF1 domain containing
191917	0.49100	0.00240	27247	hCG1782456.2	HIRIP5	HIRA interacting protein 5
192340	-1.67260	0.00000	124923	hCG31807.3	FLJ25006	null
192381	0.75900	0.00000	112495	hCG33894.2	C6orf51	chromosome 6 open reading frame 51
192445	-1.24640	0.00030	389772	null	LOC389772	null
192626	-1.02200	0.00000	null	null	null	null
192658	-1.92680	0.00650	7391	hCG20846.3	USF1	upstream transcription factor 1
192760	-5.91580	0.00000	null	hCG2041159|hCG2039306	null	null
192842	1.14740	0.00260	2261	hCG19672.3	FGFR3	fibroblast growth factor receptor 3 (achondroplasia, thanatophoric dwarfism)
192916	-0.65130	0.00180	8570	hCG23049.3	KHSRP	KH-type splicing regulatory protein (FUSE binding protein 2)
193312	-1.21790	0.00000	null	hCG1820884.1	null	null
193374	-1.61890	0.00500	286234	hCG1743720.2	C9orf79	chromosome 9 open reading frame 79
193656	-1.70620	0.00000	83590	hCG18697.3	C7orf21	chromosome 7 open reading frame 21
193665	-4.28770	0.00470	54797	hCG19576.2	MED18	mediator of RNA polymerase II transcription, subunit 18 homolog (yeast)
193798	-1.15840	0.00060	8826	hCG1991735	IQGAP1	IQ motif containing GTPase activating protein 1
193936	-0.89520	0.00620	57617	hCG38959.2	VPS18	vacuolar protein sorting protein 18
193940	-1.06970	0.00020	null	hCG2008929	null	null
194346	0.04140	0.00020	3837	hCG1773668.2	KPNB1	karyopherin (importin) beta 1
194416	-1.30110	0.00000	57140	hCG32659.3	RNPEPL1	arginyl aminopeptidase (aminopeptidase B)-like 1
194447	-2.11210	0.00280	80829	hCG2039447.1|hCG2042749	ZFP91	zinc finger protein 91 homolog (mouse)
194563	-1.70110	0.00000	831	hCG2016526	CAST	calpastatin
194637	-1.41500	0.00000	10473	hCG1640980.4	HMGN4	high mobility group nucleosomal binding domain 4
194710	-1.92170	0.00000	7379	null	UPK2	uroplakin 2
194823	-1.34440	0.00200	58504	hCG2042896	ARHGAP22	Rho GTPase activating protein 22
195042	0.67400	0.00170	10412	hCG38199.3	TINP1	null
195134	-1.22130	0.00550	64105	hCG1747136.3	FKSG14	null
195167	-1.84060	0.00070	81671	hCG32729.2	TMEM49	transmembrane protein 49
195455	-1.95190	0.00010	27163	hCG23846.3	ASAHL	N-acylsphingosine amidohydrolase (acid ceramidase)-like
195499	-0.26270	0.00690	2296	hCG21926.2	FOXC1	forkhead box C1
195515	-6.78630	0.00000	56935	hCG1643766.2	FN5	null
195567	-3.31430	0.00980	null	hCG2041237	null	null
195577	-0.90380	0.00040	10410	hCG2036716	IFITM3	interferon induced transmembrane protein 3 (1-8U)
195584	-1.08350	0.00000	26952	hCG1658557.2	SMR3A	submaxillary gland androgen regulated protein 3 homolog A (mouse)
195657	-1.46770	0.00710	389023	hCG2041370	LOC389023	null
195788	-1.23760	0.00040	null	hCG1777122.1	null	null
195865	-1.55820	0.00200	10894	hCG23149.3	XLKD1	extracellular link domain containing 1
196076	-2.01540	0.00020	206358	hCG1980762	SLC36A1	solute carrier family 36 (proton/amino acid symporter), member 1
196162	-1.51460	0.00010	null	hCG2040307.1	null	null
196192	-0.90500	0.00700	440147	hCG27668.3	LOC440147	null
196417	-1.67340	0.00250	6843	hCG24317.2	VAMP1	vesicle-associated membrane protein 1 (synaptobrevin 1)
196441	-1.05450	0.00440	null	hCG2041768	null	null
196630	-3.34850	0.00000	10150	hCG27557.3	MBNL2	muscleblind-like 2 (Drosophila)
196711	-1.35680	0.00000	null	hCG2040083	null	null
196744	-1.71530	0.00410	256380	hCG34022.3	SCML4	sex comb on midleg-like 4 (Drosophila)
196826	-1.25820	0.00010	3083	hCG20628.3	HGFAC	HGF activator
196893	-0.81220	0.00430	3159	hCG1999664|hCG2027825	HMGA1	high mobility group AT-hook 1
197032	-1.32090	0.00020	63946	hCG1777623.3	DMRTC2	DMRT-like family C2
197105	-1.57320	0.00160	219409	hCG30820.3	GSH1	GS homeobox 1
197140	-1.08150	0.00340	null	null	null	null
197341	-1.69770	0.00000	5347	hCG23854.4	PLK1	polo-like kinase 1 (Drosophila)
197713	-0.71920	0.00180	7005	hCG17665.3	TEAD3	TEA domain family member 3
197864	-1.32700	0.00030	79088	hCG2000944	ZNF426	zinc finger protein 426
197929	-1.33930	0.00000	null	hCG1817228.1	null	null
198202	-1.30630	0.00110	6599	hCG14847.3	SMARCC1	SWI/SNF related, matrix associated, actin dependent regulator of chromatin, subfamily c, member 1
198313	-1.98090	0.00030	null	null	null	null
198329	-1.92210	0.00040	26707	null	OR2J2	olfactory receptor, family 2, subfamily J, member 2
198391	0.91890	0.00490	7049	hCG21711.3	TGFBR3	transforming growth factor, beta receptor III (betaglycan, 300kDa)
198420	-1.08730	0.00040	390078	hCG1685896.4	OR52E6	olfactory receptor, family 52, subfamily E, member 6
198499	-1.37850	0.00580	2185	hCG17285.3	PTK2B	PTK2B protein tyrosine kinase 2 beta
199070	-1.40180	0.00040	1472	hCG1783147.2	CST4	cystatin S
199183	-0.02580	0.00430	null	hCG2040228	null	null
199400	-1.40770	0.00000	153201	hCG1782857.3	SLC36A2	solute carrier family 36 (proton/amino acid symporter), member 2
199683	-1.62780	0.00000	389	hCG2043376|hCG2043377	RHOC	ras homolog gene family, member C
199720	-1.25160	0.00480	3213	hCG29352.3	HOXB3	homeobox B3
199779	-1.50990	0.00000	84876	null	FLJ14466	null
199799	0.72930	0.00000	6434	hCG20699.3	SFRS10	splicing factor, arginine/serine-rich 10 (transformer 2 homolog, Drosophila)
199888	-1.23860	0.00000	8646	hCG1778342.2	CHRD	chordin
199902	-1.67010	0.00000	null	hCG28723.2	null	null
200001	-1.38380	0.00590	5910	hCG38582.3	RAP1GDS1	RAP1, GTP-GDP dissociation stimulator 1
200103	-1.08420	0.00270	401036	hCG2042420	ASB18	ankyrin repeat and SOCS box-containing 18
200111	-0.87940	0.00000	9703	hCG31795.2	KIAA0100	KIAA0100
200335	-1.59660	0.00040	842	hCG25367.3	CASP9	caspase 9, apoptosis-related cysteine peptidase
200441	-1.60110	0.00180	57587	null	KIAA1430	KIAA1430
200482	0.63860	0.00970	55768	hCG28354.4	NGLY1	N-glycanase 1
200491	-1.25330	0.00020	29924	hCG92376.3	EPN1	epsin 1
200507	-2.14310	0.00000	140606	hCG41313.3	SELM	null
200647	0.58200	0.01000	54881	hCG28750.3	TEX10	testis expressed sequence 10
200711	-0.74470	0.00120	6895	hCG23345.3	TARBP2	Tar (HIV-1) RNA binding protein 2
200774	-2.17080	0.00690	4841	hCG2026171.1	NONO	non-POU domain containing, octamer-binding
200851	-1.41320	0.00050	1431	hCG2016169	CS	citrate synthase
200856	-1.90180	0.00600	9444	hCG1810784.1	QKI	quaking homolog, KH domain RNA binding (mouse)
200995	-0.89980	0.00780	4735	hCG2013444.1	sept-02	septin 2
201085	-1.07490	0.00000	null	hCG1814631.1	null	null
201329	-0.96930	0.00030	null	hCG2040344	null	null
201428	-2.07030	0.00000	196403	hCG39663.3	DTX3	deltex 3 homolog (Drosophila)
201589	-1.57090	0.00240	51545	hCG2039975	ZNF581	zinc finger protein 581
201611	-0.97760	0.00010	147660	hCG2036867.1	ZNF578	zinc finger protein 578
201689	-2.07400	0.00140	59	hCG22984.4	ACTA2	actin, alpha 2, smooth muscle, aorta
201746	-1.24950	0.00370	null	hCG2041860	null	null
202159	-1.13130	0.00390	null	hCG2041334	null	null
202437	-1.07510	0.00820	2742	hCG14777.3	GLRA2	glycine receptor, alpha 2
202579	-1.27690	0.00170	null	hCG2040216.1	null	null
202592	-1.45450	0.00000	161198	hCG19714.2	CLEC14A	C-type lectin domain family 14, member A
202690	-1.66350	0.00210	null	hCG2043447	null	null
202737	-1.43620	0.00550	434	hCG38502.3	ASIP	agouti signaling protein, nonagouti homolog (mouse)
202865	-3.12600	0.00440	2879	hCG21576.3	GPX4	glutathione peroxidase 4 (phospholipid hydroperoxidase)
202943	-1.49210	0.00380	440985	hCG2043503	LOC440985	null
203030	-1.73850	0.00000	347733	hCG1783210.2	TUBB2B	tubulin, beta 2B
203087	-2.52740	0.00720	127281	hCG24605.6	C1orf93	chromosome 1 open reading frame 93
203100	-0.99370	0.00040	10381	null	TUBB3	tubulin, beta 3
203349	-0.50910	0.00010	null	null	null	null
203602	-0.92280	0.00010	400923	hCG2041813	LOC400923	null
203606	-0.75180	0.00630	89870	hCG23773.2	TRIM15	tripartite motif-containing 15
203610	-1.64300	0.00070	26	hCG18691.3	ABP1	amiloride binding protein 1 (amine oxidase (copper-containing))
203662	-1.74040	0.00000	156	hCG20143.3	ADRBK1	adrenergic, beta, receptor kinase 1
203686	-1.57020	0.00000	717	hCG43694.3	C2	complement component 2
203775	-0.97370	0.00000	266	hCG1732683.1	AMELY	amelogenin, Y-linked
203857	-1.83740	0.00050	23193	hCG20384.2	GANAB	glucosidase, alpha; neutral AB
203995	-1.43340	0.00010	56269	hCG1642171.2	IRGC	immunity-related GTPase family, cinema
204200	0.54910	0.00180	9016	null	SLC25A14	solute carrier family 25 (mitochondrial carrier, brain), member 14
204408	-1.20820	0.00000	90427	hCG38696.3	BMF	Bcl2 modifying factor
204492	-1.45520	0.00220	4134	hCG14846.3	MAP4	microtubule-associated protein 4
204520	-0.91740	0.00150	2109	hCG91951.2	ETFB	electron-transfer-flavoprotein, beta polypeptide
204642	-1.70480	0.00000	441728	hCG2040642	LOC441728	null
204780	-4.15960	0.00010	64092	hCG401128.3	SAMSN1	SAM domain, SH3 domain and nuclear localisation signals, 1
204877	-2.65720	0.00070	10099	hCG40797.3	TSPAN3	tetraspanin 3
204986	-1.06930	0.00460	376497	hCG2000560.1	SLC27A1	solute carrier family 27 (fatty acid transporter), member 1
205150	-1.23700	0.00000	146722	hCG1775264.2	CD300LF	CD300 antigen like family member F
205175	-1.37330	0.00050	2224	hCG1997329.1	FDPS	farnesyl diphosphate synthase (farnesyl pyrophosphate synthetase, dimethylallyltranstransferase, geranyltranstransferase)
205197	0.09980	0.00480	3301	hCG30269.3	DNAJA1	DnaJ (Hsp40) homolog, subfamily A, member 1
205244	-1.32370	0.00000	4294	hCG20243.3	MAP3K10	mitogen-activated protein kinase kinase kinase 10
205377	-1.14540	0.00000	null	hCG1785360.2	null	null
205600	-1.60180	0.00000	54976	hCG2019900.1	C20orf27	chromosome 20 open reading frame 27
205705	-1.06970	0.00970	348094	hCG2004016.1	LOC348094	null
205933	-2.79730	0.00890	5129	hCG14997.4	PCTK3	PCTAIRE protein kinase 3
206111	-1.28110	0.00010	null	hCG30822.3	null	null
206149	-0.93020	0.00990	115861	hCG1647802.2	TXNL6	thioredoxin-like 6
206172	-1.43780	0.00000	362	hCG1640180.3	AQP5	aquaporin 5
206244	-1.36090	0.00000	54435	null	HCG4	HLA complex group 4
206274	-2.44970	0.00000	7481	hCG27861.3	WNT11	wingless-type MMTV integration site family, member 11
206451	-1.46510	0.00000	null	hCG2041934	null	null
206772	-1.38120	0.00890	51548	hCG2004101	SIRT6	sirtuin (silent mating type information regulation 2 homolog) 6 (S. cerevisiae)
206810	-1.27410	0.00000	null	hCG2040603	null	null
206853	-2.59860	0.00160	91012	hCG1774451.2	LASS5	LAG1 longevity assurance homolog 5 (S. cerevisiae)
206886	-1.69310	0.00250	26001	hCG32701.3	RNF167	ring finger protein 167
207156	-1.92720	0.00030	26155	hCG1995465	NOC2L	nucleolar complex associated 2 homolog (S. cerevisiae)
207275	-0.94120	0.00300	9026	hCG33183.3	HIP1R	null
207416	-0.82730	0.00010	83879	hCG16803.2	CDCA7	cell division cycle associated 7
207433	-4.44420	0.00040	23299	hCG31135.3	BICD2	bicaudal D homolog 2 (Drosophila)
207495	-2.58780	0.00000	10945	hCG2000376.1	KDELR1	KDEL (Lys-Asp-Glu-Leu) endoplasmic reticulum protein retention receptor 1
207732	-1.15230	0.00670	84322	hCG1818186.1	C18orf12	chromosome 18 open reading frame 12
207810	-1.15860	0.00030	27120	hCG16206.3	DKKL1	dickkopf-like 1 (soggy)
207976	-0.99710	0.00180	998	hCG39634.2	CDC42	cell division cycle 42 (GTP binding protein, 25kDa)
208125	-1.04370	0.00320	57168	hCG41136.3	CTB-1048E9.3	null
208239	-1.64660	0.00500	1382	hCG1999204	CRABP2	cellular retinoic acid binding protein 2
208304	-1.44740	0.00050	1633	hCG16461.2	DCK	deoxycytidine kinase
208654	-1.60560	0.00000	55336	hCG2040101	FBXL8	F-box and leucine-rich repeat protein 8
208704	-0.64780	0.00080	286262	hCG1818431.1	C9orf75	chromosome 9 open reading frame 75
208763	0.80330	0.00000	79902	hCG27465.3	NUP85	nucleoporin 85kDa
208773	0.93680	0.00400	23252	hCG38178.3	OTUD3	OTU domain containing 3
209013	-0.43630	0.00100	83549	hCG29237.2	UCK1	uridine-cytidine kinase 1
209251	-1.31860	0.00100	null	hCG2041009	null	null
209502	-2.58330	0.00000	7178	hCG32792.2	TPT1	tumor protein, translationally-controlled 1
209615	-1.84070	0.00000	55320	hCG1812025.2	C14orf106	chromosome 14 open reading frame 106
209686	-1.14500	0.00000	7803	hCG1758968.1	PTP4A1	protein tyrosine phosphatase type IVA, member 1
209840	0.56050	0.00810	23291	hCG37596.2	FBXW11	F-box and WD-40 domain protein 11
210059	1.03110	0.00700	4179	hCG1987002.2	MCP	membrane cofactor protein (CD46, trophoblast-lymphocyte cross-reactive antigen)
210461	-0.61620	0.00730	9741	hCG32086.3	LAPTM4A	lysosomal-associated protein transmembrane 4 alpha
210715	0.60490	0.00740	3670	hCG16666.2	ISL1	ISL1 transcription factor, LIM/homeodomain, (islet-1)
210872	-1.32380	0.00000	8895	hCG17274.3	CPNE3	copine III
211117	-1.43230	0.00070	null	null	null	null
211541	-1.36410	0.00970	null	hCG2041798	null	null
211546	-2.81240	0.00000	5034	hCG95895.3	P4HB	procollagen-proline, 2-oxoglutarate 4-dioxygenase (proline 4-hydroxylase), beta polypeptide
211614	-2.08490	0.00250	57198	hCG38297.2	ATP8B2	ATPase, Class I, type 8B, member 2
211638	-1.23550	0.00010	140691	hCG39321.2	RNF36	ring finger protein 36
212075	-0.84880	0.00080	9738	hCG37235.3	CP110	null
212091	1.12760	0.00160	7770	hCG1647841.4	ZNF227	zinc finger protein 227
212396	-1.76380	0.00690	null	hCG1647990.2	null	null
212752	0.76190	0.00490	818	hCG20541.4	CAMK2G	calcium/calmodulin-dependent protein kinase (CaM kinase) II gamma
212763	-2.33170	0.00510	5870	hCG1773959.3	RAB6A	RAB6A, member RAS oncogene family
212771	-1.86860	0.00000	57827	hCG2044640	C6orf47	chromosome 6 open reading frame 47
212859	-1.52270	0.00070	85013	hCG1981351	MGC13159	null
213498	-0.95500	0.00750	null	hCG1644548.4	null	null
213688	-1.08270	0.00060	51496	hCG37787.3	CTDSPL2	CTD (carboxy-terminal domain, RNA polymerase II, polypeptide A) small phosphatase like 2
213775	-1.07680	0.00000	null	hCG2040475	null	null
213798	-1.10220	0.00040	56271	hCG17757.3	BEXL1	brain expressed X-linked-like 1
214137	-2.48020	0.00160	11274	hCG21533.2	USP18	ubiquitin specific peptidase 18
214376	-1.28640	0.00100	390683	hCG2041515	LOC390683	null
214599	-1.69470	0.00110	29957	hCG32880.3	SLC25A24	solute carrier family 25 (mitochondrial carrier; phosphate carrier), member 24
214742	-1.44540	0.00730	null	hCG2040948	null	null
214864	-2.51560	0.00000	1994	hCG22556.3	ELAVL1	ELAV (embryonic lethal, abnormal vision, Drosophila)-like 1 (Hu antigen R)
214989	-1.28070	0.00090	51665	hCG20529.3	ASB1	ankyrin repeat and SOCS box-containing 1
214997	-2.78380	0.00000	55658	hCG2040578	RNF126	ring finger protein 126
215062	-1.63330	0.00000	6390	hCG25123.2	SDHB	succinate dehydrogenase complex, subunit B, iron sulfur (Ip)
215155	-0.96300	0.00410	391764	hCG2041378	LOC391764	null
215202	-1.29900	0.00020	null	hCG2042414.1	null	null
215361	-1.81920	0.00000	26528	hCG21583.3	DAZAP1	DAZ associated protein 1
215580	-1.53580	0.00130	1291|5820	hCG401279.2	COL6A1|PVT1	collagen, type VI, alpha 1|Pvt1 oncogene homolog, MYC activator (mouse)
215611	-1.05030	0.00000	null	hCG2040089	null	null
215650	-1.28190	0.00010	3638	hCG1641980.5|hCG2044056	INSIG1	insulin induced gene 1
215824	-1.66600	0.00000	51069	hCG17645.2	MRPL2	mitochondrial ribosomal protein L2
215842	-1.86490	0.00120	9877|441155	hCG1985901|hCG1817000.1|hCG1998723	ZC3H11A|LOC441155	zinc finger CCCH-type containing 11A
215901	0.72490	0.00010	null	hCG2041113.1	null	null
216399	-1.05740	0.00000	null	hCG2040661|hCG2039383	null	null
216448	-1.45230	0.00000	399844	null	FLJ45445	null
216520	-1.03880	0.00360	8061	hCG2019680	FOSL1	FOS-like antigen 1
216696	-0.88760	0.00730	4651	hCG37573.2	MYO10	myosin X
216971	-0.87970	0.00550	153129	hCG40989.5	FLJ90709	null
217037	0.70380	0.00060	5281	hCG1983205.1|hCG1987697	PIGF	phosphatidylinositol glycan, class F
217105	-2.49400	0.00960	1020	hCG18690.3	CDK5	cyclin-dependent kinase 5
217204	0.89460	0.01000	null	null	null	null
217205	0.59160	0.00550	29964	null	C6orf49	chromosome 6 open reading frame 49
217593	-1.01210	0.00000	114932	hCG2043876	MRFAP1L1	Morf4 family associated protein 1-like 1
217758	0.75990	0.00020	2885	hCG27179.3	GRB2	growth factor receptor-bound protein 2
218152	-1.17850	0.00820	284418	hCG2008618	C19orf16	chromosome 19 open reading frame 16
218154	-1.59240	0.00010	483	hCG19938.3	ATP1B3	ATPase, Na+/K+ transporting, beta 3 polypeptide
218188	-0.63310	0.00870	null	hCG2042504	null	null
219034	-1.29040	0.00000	null	null	null	null
219148	-1.82240	0.00000	null	null	null	null
219304	-1.27860	0.00030	80125	hCG2005366	CCDC33	coiled-coil domain containing 33
219451	-1.51640	0.00130	2280	hCG2019616.1	FKBP1A	FK506 binding protein 1A, 12kDa
219588	-1.24410	0.00770	3590	hCG2011440.1	IL11RA	interleukin 11 receptor, alpha
219645	0.64490	0.00020	7532	null	YWHAG	tyrosine 3-monooxygenase/tryptophan 5-monooxygenase activation protein, gamma polypeptide
219696	-1.29760	0.00820	340390	null	KIAA1875	KIAA1875
219851	-1.83240	0.00000	null	null	null	null
219901	-1.40620	0.00000	8178	hCG1642614.3	ELL	elongation factor RNA polymerase II
220072	-1.58520	0.00160	80223	null	RAB11FIP1	RAB11 family interacting protein 1 (class I)
220137	-1.25610	0.00220	151295	null	SLC23A3	solute carrier family 23 (nucleobase transporters), member 3
220201	-0.97500	0.00760	null	hCG2042541	null	null
220377	-0.86960	0.00050	55734	hCG2018581	ZFP64	zinc finger protein 64 homolog (mouse)
221184	-1.17940	0.00600	54932	hCG2042914	FLJ20433	null
221307	-0.85740	0.00050	10068	hCG23241.3	IL18BP	interleukin 18 binding protein
221544	-1.53990	0.00020	158158	hCG2036532	RASEF	RAS and EF-hand domain containing
221660	-1.18170	0.00450	null	hCG2036764.1	null	null
221860	-0.66540	0.00520	256933	hCG2036894	NPB	neuropeptide B
221887	-2.61930	0.00000	29797	hCG2019008	DKFZp434K191	null
221992	-1.31920	0.00040	1384	hCG2021766	CRAT	carnitine acetyltransferase
222079	-1.17890	0.00100	51075	hCG39765.3	TXNDC14	thioredoxin domain containing 14
222108	-1.83810	0.00070	23022	hCG2026123.1	PALLD	palladin, cytoskeletal associated protein
222497	0.67010	0.00020	124641|1801	hCG32973.2	OVCA2|DPH1	DPH1 homolog (S. cerevisiae)
222823	-1.34180	0.00470	6614	hCG39260.3	SN	sialoadhesin
223131	-2.16490	0.00890	26502	hCG30379.3	NARF	nuclear prelamin A recognition factor
223273	1.75060	0.00000	79637	hCG1986472	ARMC7	armadillo repeat containing 7
223544	-3.06130	0.00000	null	null	null	null
223777	-1.07270	0.00010	113730	hCG16880.4	KLHDC7B	kelch domain containing 7B
223896	-0.82080	0.00630	55339	hCG1749049.2	WDR33	WD repeat domain 33
224032	-1.07100	0.00000	7170	hCG1997142	TPM3	tropomyosin 3
224164	-1.39550	0.00000	163033	hCG2036868	ZNF579	zinc finger protein 579
224302	0.73060	0.00400	60493	hCG39249.3	FLJ13149	null
224531	-1.41740	0.00990	null	null	null	null
224677	-1.46590	0.00260	null	null	null	null
224715	0.53970	0.00550	6166	null	RPL36AL	ribosomal protein L36a-like
224766	-2.06190	0.00880	null	null	null	null
225127	-2.35140	0.00000	null	null	null	null
225229	-1.47070	0.00270	null	null	null	null
225407	-1.12170	0.00310	null	null	null	null
225503	0.58190	0.00000	25904	null	CNOT10	CCR4-NOT transcription complex, subunit 10
225970	-1.30900	0.00000	9374	hCG1999928.1|hCG2045880	PPT2	palmitoyl-protein thioesterase 2
226105	-1.30950	0.00030	null	null	null	null
226336	0.67630	0.00620	9935	hCG37146.3	MAFB	v-maf musculoaponeurotic fibrosarcoma oncogene homolog B (avian)
226380	-1.24660	0.00660	null	null	null	null
226634	-1.03030	0.00030	null	hCG2042680	null	null
226693	-0.79930	0.00940	null	hCG2036664.2	null	null
226748	-1.29490	0.00000	283651	null	C15orf21	chromosome 15 open reading frame 21
226803	-1.04770	0.00000	25934	hCG2039676.1	NIPSNAP3A	nipsnap homolog 3A (C. elegans)
226890	-1.36920	0.00010	null	null	null	null
227367	0.28610	0.00600	5700	null	PSMC1	proteasome (prosome, macropain) 26S subunit, ATPase, 1
227649	-1.12300	0.00190	null	null	null	null
228282	-5.41530	0.00000	null	hCG2026475	null	null
228345	-1.42990	0.00020	414152	hCG2024862	C10orf105	chromosome 10 open reading frame 105
228609	-0.99620	0.00090	null	null	null	null
228617	-2.08990	0.00000	null	hCG2032915	null	null
228679	-1.13660	0.00120	null	hCG1987838	null	null
228696	-1.06650	0.00090	285464	hCG1983140.1	FLJ34443	null
228707	-1.50470	0.00000	283932	hCG1998201.1	LOC283932	null
228791	-1.65210	0.00000	null	null	null	null
228808	1.24490	0.00060	null	hCG17218.2	null	null
229029	-1.50430	0.00490	null	hCG1985816	null	null
229158	-1.45240	0.00650	7023	hCG1985857	TFAP4	transcription factor AP-4 (activating enhancer binding protein 4)
229192	-1.20620	0.00000	null	hCG2024699	null	null
229316	-0.77400	0.00000	442053	hCG1647962.3	LOC442053	null
229341	-1.28600	0.00040	null	hCG15865.2	null	null
229391	-2.14830	0.00370	153546	hCG2003928	LOC153546	null
229616	-2.20630	0.00520	null	hCG2010011	null	null
229630	-1.36820	0.00770	null	hCG2008284	null	null
229904	-1.42750	0.00000	null	hCG1784848.2	null	null
230035	-1.11560	0.00130	null	hCG2029440	null	null
230169	-1.44690	0.00150	null	hCG2003034	null	null
230419	-1.28150	0.00000	null	hCG1986441	null	null
230438	-0.96780	0.00930	null	hCG1793893.2	null	null
230466	-2.71460	0.00150	25831	null	HECTD1	HECT domain containing 1
230497	-1.75040	0.00000	400547	hCG1980001	LOC400547	null
230498	-1.54440	0.00020	283521	hCG2020493	RP11-327P2.4	null
230571	-1.54160	0.00110	null	hCG1979866	null	null
230672	-1.76360	0.00000	null	hCG1746518.2	null	null
230810	-0.02250	0.00370	null	hCG1811739.1	null	null
230884	-1.17680	0.00820	null	hCG2018739	null	null
230936	-1.99050	0.00110	392490	hCG1993006.1	FLJ44635	null
231087	-1.85790	0.00000	23119	hCG1643037.3	HIC2	hypermethylated in cancer 2
231154	-1.56090	0.00000	null	hCG18493.4	null	null
231173	-1.85250	0.00110	null	hCG39068.4	null	null
231225	-1.66500	0.00000	null	hCG1984442	null	null
231232	-2.25910	0.00140	null	hCG1999540	null	null
231425	-1.27630	0.00010	391241	hCG1644187.3	LOC391241	null
231555	-1.33740	0.00900	null	hCG2007940	null	null
231649	-1.78390	0.00830	null	hCG2016851	null	null
231874	-1.95860	0.00960	null	hCG2021660	null	null
231887	-2.46010	0.00610	null	hCG1643581.4	null	null
231903	-1.59430	0.00000	148696	hCG1986991	LOC148696	null
231968	-1.48000	0.00030	null	null	null	null
232037	-1.73290	0.00020	null	hCG1993711	null	null
232071	-1.43680	0.00170	null	hCG2044644	null	null
232085	-1.15370	0.00540	null	hCG2019774	null	null
232098	-1.18520	0.00000	null	hCG1642316.3	null	null
232108	-2.30430	0.00200	null	hCG1787420.2	null	null
232310	-2.11440	0.00000	null	hCG1643890.4	null	null
232389	-1.78240	0.00010	null	null	null	null
232556	-1.28890	0.00280	55544	hCG2018128	RNPC1	RNA-binding region (RNP1, RRM) containing 1
232646	-1.67560	0.00350	null	hCG2012269	null	null
232687	-2.05200	0.00560	null	null	null	null
232717	-1.35720	0.00660	null	hCG2030257	null	null
233085	-2.26930	0.00310	null	hCG2002101.1	null	null
233168	-1.15280	0.00000	null	hCG1989569.1	null	null
233271	-0.91390	0.00560	null	hCG1774232.2	null	null
233694	-3.08760	0.00000	null	hCG1642339.2	null	null
234269	-1.32230	0.00000	26102	hCG2022364	DKFZP434A062	null
234359	-1.40960	0.00110	null	hCG1736127.2	null	null
234406	-1.27600	0.00000	10947	hCG1813116.2	AP3M2	adaptor-related protein complex 3, mu 2 subunit
234493	0.90540	0.00060	221035	hCG1812775.1	C10orf74	chromosome 10 open reading frame 74
234534	-0.91710	0.00000	9080	hCG1984371	CLDN9	claudin 9
234587	-1.19510	0.00000	219690	hCG2024800	LOC219690	null
234633	-1.15340	0.00000	441331	hCG1993471	FAM90A11P	family with sequence similarity 90, member A11 pseudogene
234641	-1.30060	0.00010	null	hCG2024624	null	null
234727	-1.10680	0.00110	null	hCG1995581	null	null
234889	-1.04770	0.00040	90485	hCG2008112.1	BC37295_3	null
234894	-1.25310	0.00000	140775	hCG1986106.1	SMCR8	Smith-Magenis syndrome chromosome region, candidate 8
234942	-1.41740	0.00000	389767	hCG1985384	LOC389767	null
234951	-4.71960	0.00000	441339	hCG1990696.1	LOC441339	null
234977	-1.35870	0.00260	170384	hCG2042775.1	FUT11	fucosyltransferase 11 (alpha (1,3) fucosyltransferase)
235005	-0.89330	0.00010	6903	hCG2003060	TBCC	tubulin-specific chaperone c
235014	-1.08570	0.00010	4741	hCG1993756	NEF3	neurofilament 3 (150kDa medium)
235017	-1.11760	0.00100	null	hCG1982563.1	null	null
235021	-1.95940	0.00010	55240	hCG18273.4	STEAP3	STEAP family member 3
235026	-1.63840	0.00000	null	hCG2008737	null	null
235064	-2.06110	0.00250	null	hCG1991338	null	null
235136	-1.58190	0.00010	null	null	null	null
235210	-1.72900	0.00000	5426	hCG2007366	POLE	polymerase (DNA directed), epsilon
235267	-2.53580	0.00000	4869	hCG1978940	NPM1	nucleophosmin (nucleolar phosphoprotein B23, numatrin)
235320	-1.99400	0.00910	339221	hCG2036665	ENPP7	ectonucleotide pyrophosphatase/phosphodiesterase 7
235326	-1.43240	0.00000	148229	hCG2004367.1	ATP8B3	ATPase, Class I, type 8B, member 3
235338	-1.40270	0.00060	null	hCG1984631	null	null
235357	-1.76160	0.00000	441208	hCG2011583	LOC441208	null
235372	-2.18880	0.00340	442022	hCG1989828	LOC442022	null
235396	-1.36230	0.00290	null	hCG1984338	null	null
235397	-1.27560	0.00010	null	hCG1739111.2	null	null
235401	-1.23530	0.00000	null	hCG1988888	null	null
235417	-1.66660	0.00110	402671	hCG1983339.1	LOC402671	null
235449	-0.83260	0.00030	348926	hCG1981358	LOC348926	null
235488	-1.11550	0.00190	401847|339221	hCG2036665|hCG1793095.2	LOC401847|ENPP7	ectonucleotide pyrophosphatase/phosphodiesterase 7
235506	-0.70140	0.00240	497256	hCG1985387	LOC497256	null
235511	-1.21920	0.00270	null	hCG1730237.2	null	null
235617	1.22130	0.00020	null	hCG2043493	null	null
235656	-1.88610	0.00000	null	hCG2003539	null	null
235725	-1.01730	0.00030	null	null	null	null
235751	-1.00650	0.00000	null	hCG2024647	null	null
235761	-1.84810	0.00000	null	hCG2020539	null	null
235813	-2.45590	0.00790	null	hCG1988297	null	null
235825	0.62070	0.00490	null	hCG1989289	null	null
235952	-2.14460	0.00000	null	null	null	null
236005	0.99250	0.00020	null	hCG2032421	null	null
236087	-1.33170	0.00440	null	null	null	null
236153	0.96410	0.00000	440917	hCG1811374.1	LOC440917	null
236206	-1.52160	0.00040	349114	hCG1793472.2	LOC349114	null
236245	-0.26960	0.00060	null	hCG1997610	null	null
236376	-1.28720	0.00000	null	hCG17207.4	null	null
236381	-1.10430	0.00010	null	hCG1820686.1	null	null
236396	-1.23170	0.00010	391014	hCG1640327.4	LOC391014	null
236412	-2.44400	0.00000	null	hCG1789739.1	null	null
236423	-0.33180	0.00310	441481	hCG1734267.2	LOC441481	null
236471	-1.15990	0.00040	null	hCG1728603.1	null	null
236521	-0.93390	0.00750	null	hCG1738778.2	null	null
236531	0.32630	0.00030	null	hCG1642440.1	null	null
236557	-0.87150	0.00030	null	hCG1736511.2	null	null
236612	-1.29270	0.00050	null	hCG22696.3	null	null
236646	-1.15930	0.00000	null	hCG16340.2	null	null
236719	-1.48990	0.00000	null	hCG20576.2	null	null
236788	-1.37840	0.00150	null	null	null	null
236852	-0.86290	0.00000	26135	hCG1781910.1|hCG2032021	SERBP1	SERPINE1 mRNA binding protein 1
236892	-0.69730	0.00000	null	hCG1640659.3	null	null
236910	-0.80840	0.00450	null	hCG1747359.2	null	null
236924	-0.85080	0.00190	null	hCG1745047.2	null	null
236955	0.50560	0.00680	null	null	null	null
236972	-2.40600	0.00160	null	hCG1811607.1	null	null
237034	-2.80290	0.00160	null	null	null	null
237035	-1.42990	0.00410	null	hCG32739.2	null	null
237093	-1.05900	0.00000	null	hCG2042272	null	null
237107	1.07450	0.00010	null	null	null	null
241214	0.94200	0.00280	null	hCG2038454	null	null
264501	-2.06570	0.00000	374407	hCG2036846	DNAJB13	DnaJ (Hsp40) related, subfamily B, member 13
268046	-1.70050	0.00000	null	hCG1980192	null	null
268194	-1.69040	0.00520	null	hCG38824.3	null	null
295023	-0.38400	0.00900	null	hCG1979394	null	null
316624	0.58570	0.00030	null	hCG2003558.1	null	null
331511	-0.91550	0.00700	353144	hCG2043612	LCE3C	late cornified envelope 3C
331775	-1.52470	0.00000	null	hCG2038814	null	null
384551	-0.34780	0.00060	339059	null	FLJ40448	null
385073	-1.05840	0.00000	2775	hCG2025542	GNAO1	guanine nucleotide binding protein (G protein), alpha activating activity polypeptide O
407885	-1.11790	0.00120	199834	hCG2043606	LCE4A	late cornified envelope 4A
410261	-1.31930	0.00000	null	hCG2038095	null	null
413070	-1.78630	0.00950	440829	hCG1788605.3	LOC440829	null
413268	-1.04520	0.00810	null	hCG1647452.3	null	null
416454	-1.05520	0.00460	64499|7177	null	TPSB2|TPSAB1	tryptase beta 2|tryptase alpha/beta 1
421963	-0.89540	0.00350	null	hCG2015412	null	null
427304	-1.18670	0.00000	80868	null	HCG4P6	HLA complex group 4 pseudogene 6
430390	-2.32590	0.00000	339403	hCG2044444	RLN3R2	relaxin 3 receptor 2
441605	-1.02640	0.00760	353143	hCG2043613	LCE3B	late cornified envelope 3B
443501	1.32780	0.00000	2959	null	GTF2B	general transcription factor IIB
459905	-1.87010	0.00300	null	hCG2038794	null	null
465337	-2.52470	0.00930	null	null	null	null
477963	-1.00360	0.00020	null	hCG2038546	null	null
478137	0.65850	0.00050	null	hCG2025340	null	null
483416	-0.90410	0.00600	null	hCG2022318	null	null
486458	-1.18220	0.00000	null	hCG2014744	null	null
492295	-1.58680	0.00660	342931	hCG1733035.2	LOC342931	null
502035	-1.64350	0.00000	386672|386674|386685|386675	hCG2043578|hCG2043581|hCG2043575|hCG2040426.1	KRTAP10-4|KRTAP10-6|KRTAP10-12|KRTAP10-7	keratin associated protein 10-4|keratin associated protein 10-6|keratin associated protein 10-12|keratin associated protein 10-7
528980	-1.31610	0.00020	null	hCG2038969	null	null
529964	-1.81770	0.00280	84462	hCG32864.5	KIAA1786	null
531903	-1.29310	0.00000	null	hCG401193.3	null	null
531972	-1.15220	0.00870	389650	hCG2042886|hCG1814617.1	LOC389650	null
534672	-1.53730	0.00000	null	hCG2002285	null	null
543040	-0.95680	0.00750	55684	hCG2021982	C9orf86	chromosome 9 open reading frame 86
543186	-0.73370	0.00170	null	hCG22026.2	null	null
546610	-1.26740	0.00000	83886	hCG1989952	PRSS27	protease, serine 27
547737	-1.56650	0.00460	null	hCG2038238	null	null
548097	-2.47260	0.00420	null	null	null	null
549215	-0.91460	0.00060	null	hCG2019128	null	null
551654	-0.75540	0.00360	145216	hCG2039040	LOC145216	null
565070	-1.03940	0.00650	441503	hCG1993257	LOC441503	null
583894	-1.15650	0.00830	null	hCG2023290	null	null
613616	-1.52240	0.00010	null	hCG2038561	null	null
615986	-1.80340	0.00000	null	hCG2038158	null	null
616050	-0.83340	0.00350	null	hCG33088.3	null	null
639546	-1.85190	0.00780	null	hCG1986466	null	null
644637	-1.20520	0.00460	null	hCG2038719	null	null
650609	-2.16730	0.00510	null	null	null	null
659208	-1.20650	0.00000	337977	null	KRTAP21-1	keratin associated protein 21-1
660563	-1.52410	0.00040	null	hCG2028158	null	null
670611	-0.94220	0.00360	null	null	null	null
673178	-1.46120	0.00010	null	hCG2041780	null	null
673310	-1.11250	0.00030	54758	hCG1980662	KLHDC4	kelch domain containing 4
693067	-1.81850	0.00610	null	hCG24991.2	null	null
697086	-1.22300	0.00010	null	hCG2012722	null	null
700813	-1.20920	0.00780	null	hCG2019154	null	null
702479	-0.94000	0.00880	392255	hCG15804.3	GDF6	growth differentiation factor 6
702839	-1.27720	0.00940	286256	hCG2038592.2	LCN12	lipocalcin 12
702949	-1.67830	0.00000	283314	hCG2038395.1	LOC283314	null
703288	-1.15230	0.00010	null	hCG2038677	null	null
703414	0.84510	0.00000	440552|344905	null	LOC440552|ATP13A5	ATPase type 13A5
706837	-2.24740	0.00850	3854	hCG2039814	KRT6B	keratin 6B
707225	-1.28650	0.00320	null	hCG2029544	null	null
707620	-1.20330	0.00000	null	hCG2038222	null	null
708012	-1.69970	0.00000	113146	hCG2029981	C14orf78	chromosome 14 open reading frame 78
708526	-1.17870	0.00360	283208	hCG27338.3	P4HA3	procollagen-proline, 2-oxoglutarate 4-dioxygenase (proline 4-hydroxylase), alpha polypeptide III
708742	-1.46370	0.00540	null	hCG2038634	null	null
709806	-1.13880	0.00120	440774|441956|81787	hCG2038974	LOC440774|LOC441956|DKFZP547L112	null
711916	-1.33800	0.00000	null	hCG2038123	null	null
714838	-1.24880	0.00190	null	hCG2005307	null	null
715421	-1.95150	0.00000	null	hCG1791101.3	null	null
716378	2.32500	0.00000	84109	null	GPR103	G protein-coupled receptor 103
716460	-1.44230	0.00000	null	hCG26925.2	null	null
