# Supplementary material for: EBER2 RNA-induced transcriptome changes identify cellular processes likely targeted during Epstein Barr Virus infection
Source: BMC Res Notes. 2008 Oct 28;1:100. doi: 10.1186/1756-0500-1-100 (PMC2588618; doi:10.1186/1756-0500-1-100)
Supplement: Additional File 3 — Idem for EBER2-L2 in above format. [file 1756-0500-1-100-S3.txt]

PROBE	LOG_Q	P	Entrez Gene ID	Celera Gene ID	Gene_Symbol	Gene_Name
150417	-12.8848	0.00000	null	null	null	null
178269	-12.5327	0.00000	null	hCG1641887.3	null	null
113121	-12.3886	0.00000	null	hCG2040193	null	null
148160	-11.7648	0.00000	441013	hCG1640370.5	LOC441013	null
174944	-11.7411	0.00000	null	null	null	null
151174	-11.5714	0.00000	441641	hCG1643382.1	LOC441641	null
155815	-11.4677	0.00000	91561	hCG1992539	LOC91561	null
225873	-11.3548	0.00000	6141	hCG2000370.1	RPL18	ribosomal protein L18
224390	-11.2888	0.00000	6209	hCG21570.3	RPS15	ribosomal protein S15
175133	-11.2791	0.00000	2091	hCG43349.3	FBL	fibrillarin
126814	-11.1516	0.00000	null	hCG1642793.2	null	null
189070	-11.1338	0.00000	1937	hCG2039458	EEF1G	eukaryotic translation elongation factor 1 gamma
174972	-11.0517	0.00000	null	hCG2042071.1	null	null
102514	-11.0448	0.00000	null	hCG21623.1	null	null
182943	-11.0325	0.00000	3178	hCG37930.2	HNRPA1	heterogeneous nuclear ribonucleoprotein A1
236627	-11.0311	0.00000	6138	hCG2043500	RPL15	ribosomal protein L15
175324	-10.9155	0.00000	2597	hCG2005673	GAPDH	glyceraldehyde-3-phosphate dehydrogenase
139301	-10.8304	0.00000	null	hCG1643076.2	null	null
215273	-10.8244	0.00000	null	hCG1642410.3	null	null
210362	-10.8236	0.00000	null	hCG1640978.4	null	null
187720	-10.7423	0.00000	null	hCG1794073.1	null	null
144309	-10.7419	0.00000	6132	hCG24000.3|hCG1789474.2	RPL8	ribosomal protein L8
206384	-10.7311	0.00000	3921	hCG1820555.2	RPSA	ribosomal protein SA
158006	-10.7059	0.00000	null	hCG2010471.1	null	null
230460	-10.6642	0.00000	null	hCG1639775.4	null	null
193304	-10.6507	0.00000	256355	hCG37981.3	MGC27348	null
213392	-10.6042	0.00000	null	hCG1790447.2	null	null
113260	-10.4792	0.00000	null	null	null	null
166271	-10.4754	0.00000	6122|163071	hCG2015191.1	RPL3|ZNF114	ribosomal protein L3|zinc finger protein 114
226576	-10.4497	0.00000	388524|3921	hCG1997894.1|hCG20807.2	LOC388524|RPSA	ribosomal protein SA
228286	-10.4374	0.00000	null	hCG40445.3	null	null
127182	-10.4307	0.00000	4869|5914|238	hCG1979311.1	NPM1|RARA|ALK	nucleophosmin (nucleolar phosphoprotein B23, numatrin)|retinoic acid receptor, alpha|anaplastic lymphoma kinase (Ki-1)
171072	-10.4078	0.00000	401911	hCG25597.4	LOC401911	null
204266	-10.4041	0.00000	3921	hCG2043485	RPSA	ribosomal protein SA
179008	-10.3793	0.00000	6138	hCG1979382|hCG1996483	RPL15	ribosomal protein L15
205953	-10.3703	0.00000	null	hCG2028196.2	null	null
235868	-10.3665	0.00000	2597	hCG1990442.1	GAPDH	glyceraldehyde-3-phosphate dehydrogenase
182297	-10.3628	0.00000	375	hCG42236.3	ARF1	ADP-ribosylation factor 1
145718	-10.3577	0.00000	null	hCG19933.3	null	null
236783	-10.3335	0.00000	null	null	null	null
214793	-10.2853	0.00000	null	hCG2001508.1	null	null
235834	-10.2678	0.00000	6124	hCG2004318.1	RPL4	ribosomal protein L4
236669	-10.2618	0.00000	null	hCG1644300.2	null	null
209502	-10.1741	0.00000	7178	hCG32792.2	TPT1	tumor protein, translationally-controlled 1
100002	-10.168	0.00000	null	hCG1643199.4	null	null
117284	-10.0962	0.00000	null	hCG26457.2	null	null
146600	-10.078	0.00000	null	hCG1639935.2	null	null
234029	-10.0673	0.00000	null	hCG22106.2	null	null
174855	-10.0414	0.00000	441837	hCG1642820.1	LOC441837	null
134168	-10.0401	0.00000	6208	hCG38621.4	RPS14	ribosomal protein S14
234581	-10.0243	0.00000	null	null	null	null
121227	-10.0068	0.00000	null	hCG1641716.3	null	null
211169	-10.0054	0.00000	null	hCG1641423.3	null	null
169807	-9.9969	0.00000	null	hCG38934.3	null	null
149461	-9.9729	0.00000	10399	hCG19060.7	GNB2L1	guanine nucleotide binding protein (G protein), beta polypeptide 2-like 1
165124	-9.9708	0.00000	3921	hCG1997137	RPSA	ribosomal protein SA
164835	-9.8906	0.00000	760	hCG38804.4	CA2	carbonic anhydrase II
156277	-9.8387	0.00000	null	hCG1642738.1	null	null
228417	-9.813	0.00000	442709|442332	hCG18111.3	LOC442709|LOC442332	null
142290	-9.7875	0.00000	113157	hCG1639795.3	RPLP0P2	ribosomal protein, large, P0 pseudogene 2
127871	-9.7871	0.00000	284064	hCG28536.2	LOC284064	null
202865	-9.7843	0.00000	2879	hCG21576.3	GPX4	glutathione peroxidase 4 (phospholipid hydroperoxidase)
181754	-9.7599	0.00000	5694	hCG32695.3	PSMB6	proteasome (prosome, macropain) subunit, beta type, 6
210134	-9.711	0.00000	3921	hCG1995391	RPSA	ribosomal protein SA
164309	-9.7035	0.00000	null	hCG2040234	null	null
115306	-9.6859	0.00000	null	hCG1642225.1	null	null
171937	-9.6563	0.00000	1915	hCG2033271.2|hCG28097.4|hCG1640413.5	EEF1A1	eukaryotic translation elongation factor 1 alpha 1
176372	-9.6523	0.00000	6187	hCG1641524.3	RPS2	ribosomal protein S2
543441	-9.6497	0.00000	null	null	null	null
119660	-9.6401	0.00000	25804	hCG36863.2	LSM4	LSM4 homolog, U6 small nuclear RNA associated (S. cerevisiae)
227911	-9.6279	0.00000	null	null	null	null
144547	-9.6167	0.00000	1072	hCG2039457	CFL1	cofilin 1 (non-muscle)
112167	-9.6097	0.00000	null	hCG1794612.2	null	null
115018	-9.6066	0.00000	null	hCG2040347.1	null	null
177035	-9.5995	0.00200	7203	hCG17170.4	CCT3	chaperonin containing TCP1, subunit 3 (gamma)
108645	-9.5898	0.00000	null	hCG2040274	null	null
645710	-9.5754	0.00000	null	null	null	null
174662	-9.5643	0.00000	341333	hCG1643225.1	LOC341333	null
138302	-9.5485	0.00000	401308	hCG1744783.2	LOC401308	null
107640	-9.5439	0.00000	null	null	null	null
694500	-9.5241	0.00000	null	hCG17693.3	null	null
167728	-9.4866	0.00000	8665|339799	hCG15200.2|hCG1784554.2	EIF3S5|LOC339799	eukaryotic translation initiation factor 3, subunit 5 epsilon, 47kDa
119763	-9.4614	0.00000	null	hCG1641764.3	null	null
203546	-9.4604	0.00000	null	hCG1778586.1	null	null
179419	-9.4201	0.00000	null	hCG1782433.2	null	null
186670	-9.386	0.00000	5216	hCG32691.3	PFN1	profilin 1
234453	-9.3615	0.00000	null	null	null	null
167986	-9.3527	0.00000	3945	hCG24788.3	LDHB	lactate dehydrogenase B
227638	-9.3442	0.00000	689	hCG37844.3	BTF3	basic transcription factor 3
148722	-9.3372	0.00000	null	hCG1777176.2	null	null
228418	-9.3368	0.00000	null	hCG1642478.3	null	null
157542	-9.3316	0.00000	null	hCG2041293	null	null
157597	-9.3047	0.00000	402221	hCG27487.3	LOC402221	null
128196	-9.2886	0.00000	null	hCG1782433.2	null	null
678599	-9.2514	0.00000	null	null	null	null
10703804	-9.2174	0.00000	null	null	null	null
201466	-9.2165	0.00000	3312	hCG2032950	HSPA8	heat shock 70kDa protein 8
129445	-9.2096	0.00000	6428	hCG14802.2	SFRS3	splicing factor, arginine/serine-rich 3
139464	-9.2087	0.00000	null	hCG1794046.2	null	null
183246	-9.2069	0.00000	3183	hCG41209.2	HNRPC	heterogeneous nuclear ribonucleoprotein C (C1/C2)
187871	-9.1954	0.00000	127406	hCG1640291.2	LOC127406	null
162470	-9.1945	0.00000	4718	hCG1643251.3	NDUFC2	NADH dehydrogenase (ubiquinone) 1, subcomplex unknown, 2, 14.5kDa
153208	-9.177	0.00000	6203	hCG2009111	RPS9	ribosomal protein S9
153949	-9.1671	0.00000	4191	hCG1818102.2	MDH2	malate dehydrogenase 2, NAD (mitochondrial)
136420	-9.1074	0.00000	null	hCG2040266	null	null
231860	-9.0967	0.00000	null	hCG1786768.2	null	null
136311	-9.0944	0.00000	51253	hCG33696.3	MRPL37	mitochondrial ribosomal protein L37
135285	-9.0677	0.00000	3703	hCG2032701	ITM1	integral membrane protein 1
251578	-9.0644	0.00000	null	hCG1986751	null	null
234280	-9.0581	0.00000	375295	hCG1647603.3	LOC375295	null
229888	-9.0579	0.00000	440125	hCG2043521	LOC440125	null
170781	-9.0452	0.00000	7086	hCG16023.3	TKT	transketolase (Wernicke-Korsakoff syndrome)
138526	-9.045	0.00000	389305|6129	hCG2015956|hCG1983988|hCG1783090.1	LOC389305|RPL7	ribosomal protein L7
144842	-9.0194	0.00000	null	hCG1642143.3	null	null
202166	-8.9904	0.00000	null	null	null	null
148672	-8.987	0.00000	6626	hCG20787.3	SNRPA	small nuclear ribonucleoprotein polypeptide A
206400	-8.9675	0.00000	null	hCG1790949.1	null	null
128153	-8.9545	0.00000	1329	hCG1732567.2	COX5B	cytochrome c oxidase subunit Vb
173450	-8.9109	0.00000	10131	hCG16634.3	TRAP1	TNF receptor-associated protein 1
176249	-8.8952	0.00000	null	hCG1789193.3	null	null
103409	-8.8929	0.00000	50516|3985|26472	hCG2012187.1|hCG2017321|hCG2010534|hCG1789535.2	PPP1R14BP1|LIMK2|PPP1R14B	protein phosphatase 1, regulatory (inhibitor) subunit 14B pseudogene 1|LIM domain kinase 2|protein phosphatase 1, regulatory (inhibitor) subunit 14B
177034	-8.8873	0.00000	null	hCG2041296	null	null
181810	-8.8838	0.00000	null	hCG41129.2	null	null
618190	-8.8837	0.00000	3921	hCG1986751	RPSA	ribosomal protein SA
236819	-8.8822	0.00000	392208	hCG16505.3	LOC392208	null
236413	-8.875	0.00000	null	null	null	null
222346	-8.8746	0.00000	203068	hCG26016.3	TUBB	tubulin, beta
191970	-8.8688	0.00000	5094	hCG2017557	PCBP2	poly(rC) binding protein 2
205468	-8.8663	0.00000	390407	hCG28210.3	LOC390407	null
208774	-8.8629	0.00000	null	hCG1817685.2	null	null
135636	-8.8595	0.00040	390006	hCG1640109.5	LOC390006	null
178917	-8.8527	0.00000	3925|11075	hCG23745.3	STMN1|STMN2	stathmin 1/oncoprotein 18|stathmin-like 2
204877	-8.8355	0.00000	10099	hCG40797.3	TSPAN3	tetraspanin 3
204083	-8.8272	0.00000	null	hCG2043428	null	null
218894	-8.8251	0.00000	6139	hCG24487.2	RPL17	ribosomal protein L17
180844	-8.7862	0.00000	null	hCG2042151	null	null
154068	-8.7844	0.00000	388122	hCG1644502.2	LOC388122	null
128019	-8.7741	0.00000	null	hCG2041281.1	null	null
715421	-8.7703	0.00000	null	hCG1791101.3	null	null
151510	-8.7541	0.00000	null	hCG2040217	null	null
159566	-8.7525	0.00000	null	hCG28692.1	null	null
215062	-8.7525	0.00000	6390	hCG25123.2	SDHB	succinate dehydrogenase complex, subunit B, iron sulfur (Ip)
181901	-8.7514	0.00000	7009	hCG20199.4	TEGT	testis enhanced gene transcript (BAX inhibitor 1)
143257	-8.7153	0.00000	1650	hCG38871.3	DDOST	dolichyl-diphosphooligosaccharide-protein glycosyltransferase
182363	-8.7133	0.00000	11316	hCG2001439	COPE	coatomer protein complex, subunit epsilon
234851	-8.7117	0.00000	440577	hCG2043442	LOC440577	null
109347	-8.695	0.00000	388955	hCG2043484	LOC388955	null
124735	-8.6843	0.00000	10056	hCG2012454	FARSLB	phenylalanine-tRNA synthetase-like, beta subunit
618201	-8.6731	0.00000	null	null	null	null
174829	-8.6696	0.00000	266971	hCG2043551	PSMD4P2	proteasome (prosome, macropain) 26S subunit, non-ATPase, 4, pseudogene 2
181999	-8.6651	0.00000	5499	hCG21056.4	PPP1CA	protein phosphatase 1, catalytic subunit, alpha isoform
125597	-8.6543	0.00000	79001	hCG1818183.1	VKORC1	vitamin K epoxide reductase complex, subunit 1
189938	-8.6535	0.00000	7534	hCG2009146	YWHAZ	tyrosine 3-monooxygenase/tryptophan 5-monooxygenase activation protein, zeta polypeptide
132033	-8.6525	0.00000	8667	hCG20900.3	EIF3S3	eukaryotic translation initiation factor 3, subunit 3 gamma, 40kDa
158869	-8.6521	0.00000	10480	hCG27316.3	hfl-B5	null
236668	-8.648	0.00000	null	hCG32989.4	null	null
165286	-8.6467	0.00000	7004	hCG27036.3	TEAD4	TEA domain family member 4
136220	-8.6448	0.00000	6182	hCG2040013	MRPL12	mitochondrial ribosomal protein L12
134692	-8.6426	0.00000	7076	hCG29141.2	TIMP1	TIMP metallopeptidase inhibitor 1
143967	-8.6345	0.00000	null	hCG1645338.1	null	null
156215	-8.6191	0.00000	10189	hCG38854.3	THOC4	THO complex 4
181044	-8.5973	0.00000	689	null	BTF3	basic transcription factor 3
129530	-8.5835	0.00000	3309	hCG1640121.3|hCG29661.3|hCG1640400.4	HSPA5	heat shock 70kDa protein 5 (glucose-regulated protein, 78kDa)
209547	-8.573	0.00010	null	hCG2041218	null	null
206087	-8.5721	0.00000	6137|388344	hCG31437.3|hCG1723872.3	RPL13|LOC388344	ribosomal protein L13
174680	-8.5676	0.00000	3184	hCG24827.3	HNRPD	heterogeneous nuclear ribonucleoprotein D (AU-rich element RNA binding protein 1, 37kDa)
133756	-8.5655	0.00000	114960	hCG2014600.3	TSGA13	testis specific, 13
128076	-8.5529	0.00000	203068	hCG26016.3	TUBB	tubulin, beta
211285	-8.5438	0.00000	null	hCG1641932.2	null	null
119646	-8.5281	0.00000	1152	hCG25499.3	CKB	creatine kinase, brain
102875	-8.5227	0.00000	27166	hCG1771748.2	PX19	null
171120	-8.5083	0.00000	null	null	null	null
203700	-8.4976	0.00000	144581|9045	hCG2014475|hCG1996846	RPL14L|RPL14	ribosomal protein L14-like|ribosomal protein L14
230156	-8.4938	0.00000	391387	hCG40558.2	LOC391387	null
195161	-8.486	0.00000	390956	hCG2042798.1	LOC390956	null
112383	-8.459	0.00000	5710	hCG1741224.1	PSMD4	proteasome (prosome, macropain) 26S subunit, non-ATPase, 4
170501	-8.453	0.00000	2987	hCG1984660.2	GUK1	guanylate kinase 1
109150	-8.4483	0.00000	10296	hCG1646851.3	MAEA	macrophage erythroblast attacher
147548	-8.4473	0.00000	5478|388817	hCG2014648	PPIA|LOC388817	peptidylprolyl isomerase A (cyclophilin A)
107117	-8.4396	0.00000	2717	hCG20401.3	GLA	galactosidase, alpha
169082	-8.4261	0.00000	null	hCG1642411.3	null	null
201134	-8.4	0.00000	6628	hCG2039421	SNRPB	small nuclear ribonucleoprotein polypeptides B and B1
541108	-8.3958	0.00000	null	null	null	null
128088	-8.3912	0.00000	138412	hCG1646633.2	LOC138412	null
100702	-8.3748	0.00000	126170	hCG1643440.3	LOC126170	null
111134	-8.3426	0.00000	84321	null	THOC3	THO complex 3
161610	-8.3388	0.00000	128322	hCG2041315.1	LOC128322	null
192628	-8.3345	0.00000	7345	hCG33087.3	UCHL1	ubiquitin carboxyl-terminal esterase L1 (ubiquitin thiolesterase)
136942	-8.3308	0.00000	2495	hCG1989840	FTH1	ferritin, heavy polypeptide 1
230167	-8.3293	0.00000	null	hCG19408.2	null	null
133810	-8.3253	0.00000	null	hCG15162.3	null	null
233714	-8.3206	0.00000	null	hCG39322.3	null	null
155603	-8.3149	0.00000	null	hCG1642777.3	null	null
228251	-8.3082	0.00000	null	hCG39696.2	null	null
117167	-8.3065	0.00000	10598	hCG22266.2	AHSA1	AHA1, activator of heat shock 90kDa protein ATPase homolog 1 (yeast)
106171	-8.301	0.00000	5479	hCG33347.5	PPIB	peptidylprolyl isomerase B (cyclophilin B)
158844	-8.2866	0.00000	439953	hCG1783178.2	LOC439953	null
102551	-8.2827	0.00000	7756	hCG28132.3	ZNF207	zinc finger protein 207
179237	-8.2713	0.00000	1984	hCG1991350	EIF5A	eukaryotic translation initiation factor 5A
101445	-8.2602	0.00000	null	hCG2040219	null	null
217900	-8.2598	0.00000	7184	hCG21864.2	TRA1	tumor rejection antigen (gp96) 1
104245	-8.2522	0.00000	5705	hCG41818.2	PSMC5	proteasome (prosome, macropain) 26S subunit, ATPase, 5
162743	-8.235	0.00000	55969	hCG31790.3	C20orf24	chromosome 20 open reading frame 24
135202	-8.228	0.00000	6124	hCG2004318.1	RPL4	ribosomal protein L4
167643	-8.2246	0.00000	442342|442720	hCG14959.4	LOC442342|LOC442720	null
159195	-8.2151	0.00000	1982	hCG1991788.2	EIF4G2	eukaryotic translation initiation factor 4 gamma, 2
144765	-8.2084	0.00000	7873	hCG15033.3	ARMET	arginine-rich, mutated in early stage tumors
235813	-8.2035	0.00000	null	hCG1988297	null	null
228200	-8.1927	0.00000	null	hCG1791188.2	null	null
115522	-8.1905	0.00000	8833	hCG1811302.1	GMPS	guanine monphosphate synthetase
136848	-8.1601	0.00000	11315	hCG2006386	PARK7	Parkinson disease (autosomal recessive, early onset) 7
120692	-8.1553	0.00000	1595	hCG18765.3	CYP51A1	cytochrome P450, family 51, subfamily A, polypeptide 1
135704	-8.1476	0.00000	1460	hCG43725.3	CSNK2B	casein kinase 2, beta polypeptide
140597	-8.1453	0.00000	2029	hCG1998376	ENSA	endosulfine alpha
109542	-8.1388	0.00000	7431	hCG22621.3	VIM	vimentin
157646	-8.1233	0.00000	10467	hCG17347.3	ZNHIT1	zinc finger, HIT type 1
168708	-8.1182	0.00000	10273	hCG22419.3	STUB1	STIP1 homology and U-box containing protein 1
186251	-8.1127	0.00000	51506	hCG1766489.6	UFC1	ubiquitin-fold modifier conjugating enzyme 1
156304	-8.1099	0.00000	5690	hCG1812781.2	PSMB2	proteasome (prosome, macropain) subunit, beta type, 2
166519	-8.1097	0.00000	1159|548596	null	CKMT1B|CKMT1A	creatine kinase, mitochondrial 1B|creatine kinase, mitochondrial 1A
168002	-8.1017	0.00000	4736	hCG17660.5	RPL10A	ribosomal protein L10a
151093	-8.0938	0.00000	441531	hCG1994653	PGAM4	phosphoglycerate mutase family 4
171398	-8.0785	0.00000	null	hCG2019385	null	null
181235	-8.0652	0.00000	null	hCG1810832.2	null	null
208270	-8.0612	0.00000	401019	hCG1783417.1	LOC401019	null
163474	-8.0594	0.00000	null	hCG1980244	null	null
137274	-8.059	0.00000	55651	hCG2024282	NOLA2	nucleolar protein family A, member 2 (H/ACA small nucleolar RNPs)
200160	-8.0566	0.00000	6152	hCG2023003.1	RPL24	ribosomal protein L24
149473	-8.0563	0.00110	9130	hCG41344.4	FAM50A	family with sequence similarity 50, member A
613742	-8.0388	0.00000	null	hCG1780208.1	null	null
111826	-8.0382	0.00000	341457	hCG1643419.1	LOC341457	null
178237	-8.0359	0.00000	null	hCG1644625.2	null	null
178010	-8.0321	0.00000	3098	hCG1812951.1	HK1	hexokinase 1
178575	-8.0253	0.00000	128240	hCG17183.3	APOA1BP	apolipoprotein A-I binding protein
170338	-7.9998	0.00000	145414	hCG22485.3	LOC145414	null
232904	-7.9953	0.00000	null	hCG1773148.2	null	null
111202	-7.9938	0.00000	10363	hCG1731365.2	HMG20A	high-mobility group 20A
236939	-7.9844	0.00000	null	hCG401210.4	null	null
692859	-7.9835	0.00000	null	hCG1729643.1	null	null
153002	-7.9807	0.00000	null	null	null	null
213958	-7.9734	0.00000	7384	hCG41170.3	UQCRC1	ubiquinol-cytochrome c reductase core protein I
149642	-7.9601	0.00000	4691	hCG33980.2	NCL	nucleolin
184125	-7.958	0.00000	142913	hCG23334.3	CFLP1	cofilin pseudogene 1
236724	-7.9565	0.00000	null	hCG15719.4	null	null
104062	-7.9516	0.00000	332	hCG27811.2	BIRC5	baculoviral IAP repeat-containing 5 (survivin)
161087	-7.9358	0.00000	392549	hCG33103.3	LOC392549	null
102788	-7.9316	0.00000	6723	hCG24773.3	SRM	spermidine synthase
222524	-7.9275	0.00000	null	null	null	null
191433	-7.9214	0.00000	null	hCG1640337.4	null	null
207155	-7.9209	0.00000	79590	hCG1775234.2	MRPL24	mitochondrial ribosomal protein L24
223350	-7.9077	0.00000	null	hCG2044071	null	null
179573	-7.904	0.00000	10576	hCG24460.3	CCT2	chaperonin containing TCP1, subunit 2 (beta)
194597	-7.9022	0.00000	10102	hCG40154.4	TSFM	Ts translation elongation factor, mitochondrial
109385	-7.8904	0.00000	3107|3106	hCG2043274	HLA-C|HLA-B	major histocompatibility complex, class I, C|major histocompatibility complex, class I, B
107487	-7.8728	0.00000	null	null	null	null
208933	-7.866	0.00000	390298	hCG24821.2	LOC390298	null
180695	-7.8551	0.00000	25813	hCG17294.3	SAMM50	sorting and assembly machinery component 50 homolog (S. cerevisiae)
133352	-7.8509	0.00000	10342	hCG37650.4	TFG	TRK-fused gene
114043	-7.849	0.00000	124685	hCG1644301.2	LOC124685	null
232006	-7.8408	0.00000	null	hCG1984362	null	null
179796	-7.8333	0.00000	25828	hCG2039681	TXN2	thioredoxin 2
219351	-7.8311	0.00000	6950	hCG2029801	TCP1	t-complex 1
150486	-7.8193	0.00000	115024	hCG19719.4	NT5C3L	5'-nucleotidase, cytosolic III-like
157593	-7.8014	0.00000	10960	hCG1981210.1	LMAN2	lectin, mannose-binding 2
137796	-7.7984	0.00160	10295	hCG21145.3	BCKDK	branched chain ketoacid dehydrogenase kinase
192649	-7.7889	0.00000	7251	hCG1991499.1	TSG101	tumor susceptibility gene 101
166470	-7.7855	0.00000	25904	hCG1996291	CNOT10	CCR4-NOT transcription complex, subunit 10
212042	-7.7834	0.00000	6223	hCG1995572	RPS19	ribosomal protein S19
104638	-7.7814	0.00000	6611	hCG1982314	SMS	spermine synthase
108678	-7.7756	0.00000	344371	hCG1640748.1	LOC344371	null
212437	-7.7741	0.00000	550	hCG41063.3	AUP1	ancient ubiquitous protein 1
166145	-7.7711	0.00000	64943	hCG17564.3	FLJ12442	null
115381	-7.7636	0.00000	27338	hCG1818008.1	UBE2S	ubiquitin-conjugating enzyme E2S
106637	-7.7606	0.00000	51491	hCG1980223	HSPC111	null
118417	-7.7579	0.00000	4809	hCG41538.3	NHP2L1	NHP2 non-histone chromosome protein 2-like 1 (S. cerevisiae)
236913	-7.7548	0.00000	null	hCG401130.4	null	null
131917	-7.7528	0.00000	10946	hCG2031763	SF3A3	splicing factor 3a, subunit 3, 60kDa
111951	-7.7491	0.00000	null	hCG1646993.2	null	null
158652	-7.7436	0.00000	975	hCG15478.3	CD81	CD81 antigen (target of antiproliferative antibody 1)
204044	-7.7372	0.00000	9232	hCG16307.3	PTTG1	pituitary tumor-transforming 1
137923	-7.7353	0.00000	29956	hCG37078.4	LASS2	LAG1 longevity assurance homolog 2 (S. cerevisiae)
175147	-7.7163	0.00000	2752	hCG24393.3	GLUL	glutamate-ammonia ligase (glutamine synthetase)
179683	-7.7155	0.00000	5687	hCG21177.2	PSMA6	proteasome (prosome, macropain) subunit, alpha type, 6
120013	-7.7068	0.00000	64969	hCG39787.2	MRPS5	mitochondrial ribosomal protein S5
157046	-7.7021	0.00000	3838	hCG2039660.1	KPNA2	karyopherin alpha 2 (RAG cohort 1, importin alpha 1)
236552	-7.6984	0.00000	null	hCG17643.1	null	null
162115	-7.6971	0.00000	null	hCG1781166.3	null	null
210604	-7.6968	0.00340	388519	hCG94435.2	LOC388519	null
158687	-7.694	0.00000	5094	hCG2017557	PCBP2	poly(rC) binding protein 2
189092	-7.6825	0.00000	1973	hCG43753.1	EIF4A1	eukaryotic translation initiation factor 4A, isoform 1
129396	-7.6816	0.00000	2010	hCG41343.3	EMD	emerin (Emery-Dreifuss muscular dystrophy)
143083	-7.6809	0.00000	23589	hCG15404.2	CARHSP1	calcium regulated heat stable protein 1, 24kDa
169954	-7.6718	0.00000	58533	hCG2013610	SNX6	sorting nexin 6
170892	-7.6621	0.00000	8815	hCG34335.2|hCG23287.4	BANF1	barrier to autointegration factor 1
105864	-7.6418	0.00000	80335	hCG2000308	TMEM113	transmembrane protein 113
163166	-7.6381	0.00080	8079	hCG25928.2	MLF2	myeloid leukemia factor 2
191451	-7.6321	0.00000	null	hCG2040293	null	null
152588	-7.6286	0.00000	6189	hCG2026261	RPS3A	ribosomal protein S3A
233649	-7.6198	0.00000	285741	null	LOC285741	null
110914	-7.6162	0.00000	8402	hCG32694.2	SLC25A11	solute carrier family 25 (mitochondrial carrier; oxoglutarate carrier), member 11
201271	-7.615	0.00000	8668	hCG41608.3	EIF3S2	eukaryotic translation initiation factor 3, subunit 2 beta, 36kDa
171400	-7.6003	0.00000	55353	hCG2008559.1	LAPTM4B	lysosomal associated protein transmembrane 4 beta
119049	-7.5947	0.00000	6122|163071	hCG2015191.1	RPL3|ZNF114	ribosomal protein L3|zinc finger protein 114
156950	-7.5857	0.00000	10594	hCG28715.3	PRPF8	PRP8 pre-mRNA processing factor 8 homolog (yeast)
140124	-7.5707	0.00000	1937	hCG2039458	EEF1G	eukaryotic translation elongation factor 1 gamma
229724	-7.5653	0.00000	null	hCG1640800.4	null	null
185982	-7.5636	0.00000	10360	hCG25632.3	NPM3	nucleophosmin/nucleoplasmin, 3
204948	-7.5596	0.00000	3181	hCG38388.4	HNRPA2B1	heterogeneous nuclear ribonucleoprotein A2/B1
111573	-7.5494	0.00000	22818	hCG2017593	COPZ1	coatomer protein complex, subunit zeta 1
186779	-7.5369	0.00000	84299	hCG30019.2	C17orf37	chromosome 17 open reading frame 37
123186	-7.5365	0.00000	90378	hCG27532.2	SAMD1	sterile alpha motif domain containing 1
236704	-7.5359	0.00000	389217	hCG1640128.4	LOC389217	null
141911	-7.5152	0.00000	null	hCG2041601	null	null
200507	-7.5122	0.00000	140606	hCG41313.3	SELM	null
205686	-7.5116	0.00000	9158	hCG23284.4	FIBP	fibroblast growth factor (acidic) intracellular binding protein
153835	-7.5092	0.00000	27338	hCG2043394	UBE2S	ubiquitin-conjugating enzyme E2S
115686	-7.504	0.00000	null	hCG2041276	null	null
186200	-7.5035	0.00000	7332	hCG1789360.2	UBE2L3	ubiquitin-conjugating enzyme E2L 3
154486	-7.4954	0.00000	10094	hCG1787850.1	ARPC3	actin related protein 2/3 complex, subunit 3, 21kDa
195263	-7.4922	0.00000	null	hCG37432.1	null	null
194243	-7.4917	0.00000	498	hCG23783.3	ATP5A1	ATP synthase, H+ transporting, mitochondrial F1 complex, alpha subunit, isoform 1, cardiac muscle
228567	-7.4874	0.00050	null	hCG1731135.2	null	null
180626	-7.483	0.00000	9055	hCG32579.3	PRC1	protein regulator of cytokinesis 1
184693	-7.4809	0.00030	83658	hCG38498.3	DYNLRB1	dynein, light chain, roadblock-type 1
206935	-7.4745	0.00000	6150	hCG1992737	MRPL23	mitochondrial ribosomal protein L23
211309	-7.4744	0.00000	10067	hCG16121.3	SCAMP3	secretory carrier membrane protein 3
127612	-7.4725	0.00000	145165	hCG2020399.1	FAM10A4	family with sequence similarity 10, member A4
185083	-7.463	0.00000	309	hCG39152.2	ANXA6	annexin A6
196692	-7.4628	0.00420	79269	hCG2010895	WDR32	WD repeat domain 32
154330	-7.4627	0.00000	null	hCG20319.2	null	null
211546	-7.4586	0.00000	5034	hCG95895.3	P4HB	procollagen-proline, 2-oxoglutarate 4-dioxygenase (proline 4-hydroxylase), beta polypeptide
185037	-7.4578	0.00000	1019	hCG40151.2	CDK4	cyclin-dependent kinase 4
222435	-7.4562	0.00000	6135	hCG1739238.2	RPL11	ribosomal protein L11
204198	-7.4505	0.00000	83955	hCG1818340.2	NACAP1	nascent-polypeptide-associated complex alpha polypeptide pseudogene 1
219856	-7.4363	0.00000	5705	hCG41818.2	PSMC5	proteasome (prosome, macropain) 26S subunit, ATPase, 5
161851	-7.4336	0.00000	4676	hCG16431.3	NAP1L4	nucleosome assembly protein 1-like 4
211363	-7.4328	0.00000	256374	hCG1639777.4	LOC256374	null
156421	-7.4327	0.00000	51109	hCG21906.2	RDH11	retinol dehydrogenase 11 (all-trans and 9-cis)
155784	-7.4274	0.00000	null	hCG1641127.2	null	null
120597	-7.425	0.00000	8565	hCG39689.2	YARS	tyrosyl-tRNA synthetase
105404	-7.4239	0.00010	55226	hCG27566.4	FLJ10774	null
128086	-7.4219	0.00000	875	hCG401286.3	CBS	cystathionine-beta-synthase
170400	-7.4185	0.00000	null	hCG16076.4	null	null
101370	-7.4096	0.00000	10535	hCG172489.3	RNASEH2A	ribonuclease H2, large subunit
230936	-7.4082	0.00000	392490	hCG1993006.1	FLJ44635	null
160021	-7.3994	0.00000	2778	hCG1788380.2	GNAS	GNAS complex locus
107924	-7.3991	0.00000	56647	hCG40940.3	BCCIP	BRCA2 and CDKN1A interacting protein
162615	-7.3888	0.00000	null	hCG1640052.3	null	null
203011	-7.3866	0.00000	7317	hCG17406.4	UBE1	ubiquitin-activating enzyme E1 (A1S9T and BN75 temperature sensitivity complementing)
156167	-7.3857	0.00000	8531	hCG27421.4	CSDA	cold shock domain protein A
104594	-7.3813	0.00000	6189	hCG2028196.2|hCG2026261|hCG40355.1	RPS3A	ribosomal protein S3A
113628	-7.3813	0.00000	56910	hCG37301.3	STARD7	START domain containing 7
236317	-7.3807	0.00000	null	hCG1641362.3	null	null
212291	-7.3712	0.00000	3608	hCG1995986	ILF2	interleukin enhancer binding factor 2, 45kDa
230435	-7.3639	0.00000	null	hCG1644183.4	null	null
173202	-7.3627	0.00000	1984|143244	null	EIF5A|LOC143244	eukaryotic translation initiation factor 5A
121817	-7.3592	0.00000	23406	hCG39796.2	COTL1	coactosin-like 1 (Dictyostelium)
136442	-7.3562	0.00000	54606	hCG18300.3	DDX56	DEAD (Asp-Glu-Ala-Asp) box polypeptide 56
199633	-7.3558	0.00000	10682	hCG19812.3	EBP	emopamil binding protein (sterol isomerase)
177404	-7.3509	0.00450	3148	hCG40513.3	HMGB2	high-mobility group box 2
170697	-7.3408	0.00000	51428	hCG2039392	DDX41	DEAD (Asp-Glu-Ala-Asp) box polypeptide 41
101381	-7.3405	0.00170	51550	hCG24751.3	CINP	null
141720	-7.3187	0.00000	7415	hCG20487.3	VCP	valosin-containing protein
188451	-7.3066	0.00000	null	hCG2043513	null	null
141685	-7.306	0.00000	606551	hCG1992969.1	UBE2MP1	ubiquitin-conjugating enzyme E2M pseudogene 1
162212	-7.3039	0.00000	4237	hCG25122.2	MFAP2	microfibrillar-associated protein 2
166786	-7.3008	0.00000	null	hCG1644307.1	null	null
187463	-7.2962	0.00000	7879	hCG1780455.1	RAB7	RAB7, member RAS oncogene family
183334	-7.2944	0.00000	null	hCG21666.3	null	null
186321	-7.2938	0.00000	null	hCG1744064.1	null	null
116850	-7.2931	0.00000	22919	null	MAPRE1	microtubule-associated protein, RP/EB family, member 1
202943	-7.2861	0.00000	440985	hCG2043503	LOC440985	null
106122	-7.2842	0.00030	null	hCG1792466.2	null	null
111712	-7.2805	0.00000	9861	hCG23509.4	PSMD6	proteasome (prosome, macropain) 26S subunit, non-ATPase, 6
187598	-7.2791	0.00000	81502	hCG37392.3	HM13	histocompatibility (minor) 13
146073	-7.2776	0.00500	10269	hCG15253.2	ZMPSTE24	zinc metallopeptidase (STE24 homolog, yeast)
191270	-7.277	0.00000	65991	hCG18049.3	FUNDC2	FUN14 domain containing 2
111257	-7.276	0.00000	4192	hCG25765.4	MDK	midkine (neurite growth-promoting factor 2)
212763	-7.2731	0.00000	5870	hCG1773959.3	RAB6A	RAB6A, member RAS oncogene family
204620	-7.2688	0.00000	5876	hCG22856.3	RABGGTB	Rab geranylgeranyltransferase, beta subunit
193619	-7.2679	0.00000	4705	hCG20530.2	NDUFA10	NADH dehydrogenase (ubiquinone) 1 alpha subcomplex, 10, 42kDa
156320	-7.2674	0.00000	10522	hCG1778320.1	DEAF1	deformed epidermal autoregulatory factor 1 (Drosophila)
109833	-7.2609	0.00000	7884	hCG19671.2	SLBP	stem-loop (histone) binding protein
168272	-7.2595	0.00000	3921	hCG2043490	RPSA	ribosomal protein SA
117918	-7.2584	0.00000	81618	hCG34338.3	ITM2C	integral membrane protein 2C
210330	-7.2502	0.00010	57515	hCG21662.2	SERINC1	serine incorporator 1
168479	-7.2495	0.00000	120364	hCG1640578.4	LOC120364	null
224173	-7.2467	0.00000	83858	hCG2003247|hCG1995874.1	ATAD3B	ATPase family, AAA domain containing 3B
165076	-7.242	0.00000	7812	hCG38456.3	CSDE1	cold shock domain containing E1, RNA-binding
219323	-7.2403	0.00000	6432	hCG15878.3	SFRS7	splicing factor, arginine/serine-rich 7, 35kDa
132917	-7.2398	0.00000	51073	hCG28479.3	MRPL4	mitochondrial ribosomal protein L4
121156	-7.2391	0.00000	null	hCG16155.3	null	null
236864	-7.2386	0.00000	null	null	null	null
185757	-7.2355	0.00000	10155	hCG201355.3	TRIM28	tripartite motif-containing 28
204737	-7.2327	0.00000	null	null	null	null
165071	-7.2309	0.00040	null	hCG1646871.3	null	null
132539	-7.23	0.00000	3324	hCG1991290.2	HSPCAL3	heat shock 90kDa protein 1, alpha-like 3
178995	-7.227	0.00000	51081	hCG27458.3	MRPS7	mitochondrial ribosomal protein S7
130706	-7.2266	0.00000	8192	hCG23047.4	CLPP	ClpP caseinolytic peptidase, ATP-dependent, proteolytic subunit homolog (E. coli)
179534	-7.2243	0.00000	114049	hCG18991.3	WBSCR22	Williams Beuren syndrome chromosome region 22
135983	-7.2238	0.00000	80349	hCG2005636	WDR61	WD repeat domain 61
148548	-7.2223	0.00000	5879	hCG1979286.1	RAC1	ras-related C3 botulinum toxin substrate 1 (rho family, small GTP binding protein Rac1)
234990	-7.2195	0.00000	283340	hCG2024080.1	LOC283340	null
133142	-7.2168	0.00000	10459	hCG24776.3	MAD2L2	MAD2 mitotic arrest deficient-like 2 (yeast)
144711	-7.2149	0.00000	51264	hCG29617.3	MRPL27	mitochondrial ribosomal protein L27
114609	-7.2125	0.00000	442711|442334	hCG1643545.2	LOC442711|ARF1P1	ADP-ribosylation factor 1 pseudogene 1
202835	-7.2121	0.00000	10606	hCG2027161	PAICS	phosphoribosylaminoimidazole carboxylase, phosphoribosylaminoimidazole succinocarboxamide synthetase
164224	-7.2106	0.00060	79447	hCG2039384	C16orf53	chromosome 16 open reading frame 53
228193	-7.2072	0.00000	null	hCG1790787.2	null	null
115589	-7.2022	0.00000	4173	hCG19799.2	MCM4	MCM4 minichromosome maintenance deficient 4 (S. cerevisiae)
214202	-7.1931	0.00010	2314	hCG41390.3	FLII	flightless I homolog (Drosophila)
122540	-7.1907	0.00000	126328	hCG2004890	NDUFA11	NADH dehydrogenase (ubiquinone) 1 alpha subcomplex, 11, 14.7kDa
104193	-7.1869	0.00000	null	hCG1644565.2	null	null
125079	-7.1849	0.00000	26173	hCG1993380	INT1	null
143298	-7.1842	0.00000	6183	hCG1641204.4	MRPS12	mitochondrial ribosomal protein S12
131688	-7.1838	0.00000	51690	hCG22690.3	LSM7	LSM7 homolog, U6 small nuclear RNA associated (S. cerevisiae)
178384	-7.181	0.00000	3105	null	HLA-A	major histocompatibility complex, class I, A
207117	-7.1771	0.00000	3692	hCG38212.4	ITGB4BP	integrin beta 4 binding protein
235040	-7.1745	0.00000	null	hCG1997835.1	null	null
198314	-7.166	0.00000	84262	hCG19463.3	MGC10911	null
203126	-7.1647	0.00050	29920	hCG32783.2	PYCR2	pyrroline-5-carboxylate reductase family, member 2
105643	-7.1629	0.00000	64976	hCG17894.3	MRPL40	mitochondrial ribosomal protein L40
167654	-7.1629	0.00000	509	hCG25112.4	ATP5C1	ATP synthase, H+ transporting, mitochondrial F1 complex, gamma polypeptide 1
229147	-7.1615	0.00000	390411	hCG1640195.4	LOC390411	null
115935	-7.1594	0.00000	null	hCG1642559.1	null	null
101293	-7.1592	0.00000	55737	hCG32495.2	VPS35	vacuolar protein sorting 35 (yeast)
149134	-7.1557	0.00000	84823	hCG2004338.1	LMNB2	lamin B2
183866	-7.1526	0.00000	1642	hCG40861.2	DDB1	damage-specific DNA binding protein 1, 127kDa
128967	-7.148	0.00000	2617	hCG39136.3	GARS	glycyl-tRNA synthetase
142525	-7.148	0.00000	488	hCG39049.2	ATP2A2	ATPase, Ca++ transporting, cardiac muscle, slow twitch 2
180764	-7.1432	0.00000	55506	hCG25264.4	H2AFY2	H2A histone family, member Y2
122151	-7.143	0.00000	91582	hCG41729.3	RP5-1104E15.4	null
149340	-7.1343	0.00000	5585	hCG27516.3	PKN1	protein kinase N1
198202	-7.1289	0.00000	6599	hCG14847.3	SMARCC1	SWI/SNF related, matrix associated, actin dependent regulator of chromatin, subfamily c, member 1
234207	-7.1283	0.00000	null	hCG1643855.2	null	null
178936	-7.1267	0.00000	80097	hCG2014439	FLJ14346	null
166946	-7.1264	0.00000	468	hCG41721.3	ATF4	activating transcription factor 4 (tax-responsive enhancer element B67)
198636	-7.1183	0.00040	null	hCG1790688.1	null	null
103999	-7.1122	0.00000	9516	hCG14909.2	LITAF	lipopolysaccharide-induced TNF factor
190504	-7.1114	0.00000	71	null	ACTG1	actin, gamma 1
209694	-7.1085	0.00000	null	hCG1639947.2	null	null
145263	-7.1073	0.00000	7247	hCG37642.3	TSN	translin
230384	-7.1064	0.00020	null	hCG1640296.3	null	null
134444	-7.1037	0.00000	51280	hCG29469.4	GOLPH2	golgi phosphoprotein 2
206236	-7.1026	0.00000	117246	hCG41823.3	FTSJ3	FtsJ homolog 3 (E. coli)
179087	-7.1006	0.00000	null	hCG22922.3	null	null
132926	-7.1001	0.00000	27350	hCG1792223.3	APOBEC3C	apolipoprotein B mRNA editing enzyme, catalytic polypeptide-like 3C
175262	-7.1	0.00000	22803	hCG21102.3	XRN2	5'-3' exoribonuclease 2
233543	-7.0974	0.00000	null	hCG1643627.3	null	null
103682	-7.088	0.00000	8907	hCG36931.2	AP1M1	adaptor-related protein complex 1, mu 1 subunit
103694	-7.0871	0.00000	3146	hCG1784823.2|hCG2020366.1	HMGB1	high-mobility group box 1
128154	-7.087	0.00000	103910	hCG1995219.1	MRLC2	null
100037	-7.0842	0.00290	7329	hCG42687.4	UBE2I	ubiquitin-conjugating enzyme E2I (UBC9 homolog, yeast)
119363	-7.0834	0.00000	null	hCG16339.1	null	null
214857	-7.0814	0.00000	29902	hCG1787853.1	C12orf24	chromosome 12 open reading frame 24
227501	-7.0799	0.00000	11243	null	PMF1	polyamine-modulated factor 1
117740	-7.0791	0.00000	3912	hCG17112.2	LAMB1	laminin, beta 1
231824	-7.0788	0.00000	346085	hCG34058.4	LOC346085	null
160632	-7.0771	0.00000	6730	hCG1989307.1	SRP68	signal recognition particle 68kDa
184572	-7.0771	0.00000	51639	hCG22386.2	SF3B14	null
113928	-7.0734	0.00000	6187	hCG1990006	RPS2	ribosomal protein S2
101065	-7.0721	0.00000	343477	hCG1640952.4	TRA1P2	tumor rejection antigen (gp96) 1 pseudogene 2
159723	-7.0719	0.00000	6767|144106|441165|145165	hCG2020399.1|hCG1790973.2|hCG32178.3|hCG1820602.2|hCG2043557	ST13|FAM10A5|LOC441165|FAM10A4	suppression of tumorigenicity 13 (colon carcinoma) (Hsp70 interacting protein)|family with sequence similarity 10, member A5|family with sequence similarity 10, member A4
218154	-7.0708	0.00000	483	hCG19938.3	ATP1B3	ATPase, Na+/K+ transporting, beta 3 polypeptide
153516	-7.0683	0.00000	57095	hCG37684.2	C1orf128	chromosome 1 open reading frame 128
137165	-7.0562	0.00000	1466	hCG27233.4	CSRP2	cysteine and glycine-rich protein 2
107157	-7.0525	0.00000	5876	null	RABGGTB	Rab geranylgeranyltransferase, beta subunit
168448	-7.0455	0.00470	1173	hCG40495.3	AP2M1	adaptor-related protein complex 2, mu 1 subunit
119661	-7.0433	0.00010	389844	hCG1816984.1	LOC389844	null
116762	-7.0423	0.00000	null	hCG41133.3	null	null
117835	-7.0365	0.00000	null	hCG2041550.1	null	null
191061	-7.0356	0.00000	5935|257194	hCG19813.3	RBM3|NEGR1	RNA binding motif (RNP1, RRM) protein 3|neuronal growth regulator 1
110081	-7.0349	0.00010	null	hCG1792189.3	null	null
181105	-7.0346	0.00000	8818	hCG18554.3	DPM2	dolichyl-phosphate mannosyltransferase polypeptide 2, regulatory subunit
151867	-7.0341	0.00000	6749	hCG39757.3	SSRP1	structure specific recognition protein 1
170177	-7.034	0.00000	56033	hCG18583.2	BARX1	BarH-like homeobox 1
149497	-7.0214	0.00000	60673	hCG37973.3	FLJ11773	null
125279	-7.018	0.00000	390352	hCG2042157	LOC390352	null
231673	-7.0171	0.00000	null	hCG1642719.2	null	null
144379	-7.0167	0.00000	84893	hCG24070.5	FBXO18	F-box protein, helicase, 18
137503	-7.0093	0.00000	1676	hCG25280.2	DFFA	DNA fragmentation factor, 45kDa, alpha polypeptide
116277	-7.0078	0.00000	5702	hCG25185.2	PSMC3	proteasome (prosome, macropain) 26S subunit, ATPase, 3
206505	-7.0074	0.00000	null	hCG2042840	null	null
204520	-7.0067	0.00000	2109	hCG91951.2	ETFB	electron-transfer-flavoprotein, beta polypeptide
165302	-7.0064	0.00000	1978	hCG23101.4	EIF4EBP1	eukaryotic translation initiation factor 4E binding protein 1
209685	-7.005	0.00000	123346	hCG1652313.1	HIGD2BP	HIG1 domain family, member 2B pseudogene
460762	-7.0035	0.00000	440447	hCG2043523	LOC440447	null
178755	-6.9983	0.00000	7443	hCG24514.3	VRK1	vaccinia related kinase 1
155598	-6.9922	0.00000	4729	hCG1994226|hCG2008184.1	NDUFV2	NADH dehydrogenase (ubiquinone) flavoprotein 2, 24kDa
185199	-6.9917	0.00060	22796	hCG15926.3	COG2	component of oligomeric golgi complex 2
229386	-6.9912	0.00000	null	hCG1640839.4	null	null
129149	-6.9866	0.00730	7390	hCG1727047.1	UROS	uroporphyrinogen III synthase (congenital erythropoietic porphyria)
207926	-6.9836	0.00000	7936	hCG43696.3	RDBP	RD RNA binding protein
107158	-6.9818	0.00000	9114	hCG1775403.1	ATP6V0D1	ATPase, H+ transporting, lysosomal 38kDa, V0 subunit d isoform 1
185214	-6.9783	0.00000	3516	null	RBPSUH	recombining binding protein suppressor of hairless (Drosophila)
210819	-6.977	0.00000	55974	hCG99255.3	RAG1AP1	recombination activating gene 1 activating protein 1
152515	-6.9689	0.00000	9238	hCG19244.2	TBRG4	transforming growth factor beta regulator 4
115785	-6.9682	0.00000	null	hCG14996.4	null	null
132043	-6.968	0.00000	null	hCG1641032.4	null	null
234585	-6.964	0.00000	null	hCG1981858	null	null
100259	-6.9639	0.00000	60509	hCG1990058	FLJ21839	null
160637	-6.9595	0.00000	5306	hCG1776965.1	PITPNA	phosphatidylinositol transfer protein, alpha
107402	-6.9522	0.00000	7818	hCG17177.4	DAP3	death associated protein 3
154419	-6.9521	0.00000	11337	hCG1987397	GABARAP	GABA(A) receptor-associated protein
223544	-6.9514	0.00000	null	null	null	null
125725	-6.9434	0.00000	56951	hCG16591.2	C5orf15	chromosome 5 open reading frame 15
178858	-6.943	0.00000	2783	hCG20449.3	GNB2	guanine nucleotide binding protein (G protein), beta polypeptide 2
118774	-6.9409	0.00000	4953	hCG21951.2	ODC1	ornithine decarboxylase 1
210249	-6.9381	0.00000	51433	hCG26520.3	ANAPC5	anaphase promoting complex subunit 5
216536	-6.9366	0.00000	null	hCG1642749.1	null	null
192835	-6.9295	0.00000	54700	hCG1786665.2	RRN3	RRN3 RNA polymerase I transcription factor homolog (yeast)
162936	-6.9195	0.00000	6117	hCG28721.3	RPA1	replication protein A1, 70kDa
211435	-6.919	0.00000	null	null	null	null
139964	-6.914	0.00000	79033	hCG25206.2	PRNPIP	prion protein interacting protein
183167	-6.9139	0.00000	23214	hCG17360.2	XPO6	exportin 6
105334	-6.911	0.00000	2193	hCG172485.2	FARSLA	phenylalanine-tRNA synthetase-like, alpha subunit
149912	-6.9081	0.00000	51596	hCG17518.3	C6orf82	chromosome 6 open reading frame 82
157784	-6.8915	0.00000	23521	hCG2023707.1	RPL13A	ribosomal protein L13a
214185	-6.8889	0.00000	10971	hCG1995805	YWHAQ	tyrosine 3-monooxygenase/tryptophan 5-monooxygenase activation protein, theta polypeptide
153977	-6.8859	0.00010	25911	hCG25643.3	RP11-529I10.4	null
217082	-6.8859	0.00000	10726	hCG19452.3	NUDC	nuclear distribution gene C homolog (A. nidulans)
146698	-6.8857	0.00000	391356	hCG22786.3	LOC391356	null
168184	-6.8811	0.00000	339231	hCG1991579.1	ARL16	ADP-ribosylation factor-like 16
116883	-6.8802	0.00000	10625	hCG39886.3	IVNS1ABP	influenza virus NS1A binding protein
167993	-6.877	0.00000	10431	null	TIMM23	translocase of inner mitochondrial membrane 23 homolog (yeast)
194079	-6.8765	0.00000	10450	hCG15868.2	PPIE	peptidylprolyl isomerase E (cyclophilin E)
232153	-6.8656	0.00000	3418	hCG201466.3	IDH2	isocitrate dehydrogenase 2 (NADP+), mitochondrial
109238	-6.8648	0.00000	5928	hCG2032433	RBBP4	retinoblastoma binding protein 4
150309	-6.8626	0.00000	8872	hCG24883.2	C10orf7	chromosome 10 open reading frame 7
150360	-6.8581	0.00050	9526	hCG42012.4	MPDU1	mannose-P-dolichol utilization defect 1
128671	-6.8541	0.00000	27077	hCG1983413.1	EPPB9	null
132913	-6.8485	0.00000	63875	hCG24090.3	MRPL17	mitochondrial ribosomal protein L17
211604	-6.8453	0.00000	null	hCG1640532.2	null	null
116930	-6.8418	0.00000	7155	hCG28356.3	TOP2B	topoisomerase (DNA) II beta 180kDa
183045	-6.8418	0.00000	7175	hCG41182.3	TPR	translocated promoter region (to activated MET oncogene)
228997	-6.8391	0.00030	144438	hCG1999402	LOC144438	null
197341	-6.8356	0.00000	5347	hCG23854.4	PLK1	polo-like kinase 1 (Drosophila)
174420	-6.8343	0.00010	4839	hCG25926.2	NOL1	nucleolar protein 1, 120kDa
178578	-6.8323	0.00000	6391	hCG1776980.1	SDHC	succinate dehydrogenase complex, subunit C, integral membrane protein, 15kDa
102257	-6.8304	0.00000	3183	null	HNRPC	heterogeneous nuclear ribonucleoprotein C (C1/C2)
123584	-6.825	0.00000	9804	hCG1810880.1	TOMM20	translocase of outer mitochondrial membrane 20 homolog (yeast)
217105	-6.8185	0.00070	1020	hCG18690.3	CDK5	cyclin-dependent kinase 5
107682	-6.8125	0.00160	157708	hCG1640000.4	SEC11L2	SEC11-like 2 (S. cerevisiae)
171969	-6.8116	0.00000	126003	hCG1732718.1	TRAPPC5	trafficking protein particle complex 5
122028	-6.8081	0.00000	2107	hCG1981800	ETF1	eukaryotic translation termination factor 1
100914	-6.8053	0.00000	null	null	null	null
167608	-6.8044	0.00000	56521	hCG32860.3	DNAJC12	DnaJ (Hsp40) homolog, subfamily C, member 12
179841	-6.8011	0.00000	6500	hCG1983340	SKP1A	S-phase kinase-associated protein 1A (p19A)
221656	-6.7922	0.00000	444	hCG1787219.2	ASPH	aspartate beta-hydroxylase
166345	-6.7919	0.00000	null	null	null	null
128305	-6.7907	0.00000	5214	hCG24941.2	PFKP	phosphofructokinase, platelet
203620	-6.785	0.00000	29066	hCG14614.4	ZC3H7A	zinc finger CCCH-type containing 7A
199360	-6.7838	0.00000	7529	hCG38378.3	YWHAB	tyrosine 3-monooxygenase/tryptophan 5-monooxygenase activation protein, beta polypeptide
118127	-6.7828	0.00000	10201	hCG1779448.2	NME6	non-metastatic cells 6, protein expressed in (nucleoside-diphosphate kinase)
264394	-6.7762	0.00140	375690|375260|349338|374666	null	FLJ00038|MGC52000|LOC349338|FLJ25222	null
176248	-6.7753	0.00000	3035	hCG1782886.3	HARS	histidyl-tRNA synthetase
229520	-6.7735	0.00000	null	hCG1642740.3	null	null
101893	-6.7727	0.00000	4898	hCG40292.3	NRD1	nardilysin (N-arginine dibasic convertase)
195704	-6.7684	0.00000	6301	hCG39914.4	SARS	seryl-tRNA synthetase
177127	-6.7592	0.00000	7314	hCG1998947	UBB	ubiquitin B
179795	-6.7579	0.00010	875	hCG401286.3	CBS	cystathionine-beta-synthase
106187	-6.7475	0.00000	991	hCG30371.2|hCG23164.3	CDC20	CDC20 cell division cycle 20 homolog (S. cerevisiae)
143730	-6.7432	0.00000	8394	hCG1811975.2	PIP5K1A	phosphatidylinositol-4-phosphate 5-kinase, type I, alpha
103726	-6.7396	0.00000	391655	hCG19169.3	LOC391655	null
212267	-6.7386	0.00000	1340	hCG23576.3	COX6B1	cytochrome c oxidase subunit Vib polypeptide 1 (ubiquitous)
210534	-6.7368	0.00000	286102	hCG1641237.3	TMED10P	transmembrane emp24-like trafficking protein 10 (yeast) pseudogene
202946	-6.7288	0.00000	403	hCG22578.3	ARL3	ADP-ribosylation factor-like 3
171791	-6.7286	0.00000	56342	hCG2039996|hCG2033702.1	PPAN	peter pan homolog (Drosophila)
105718	-6.7276	0.00000	8896	null	G10	null
139862	-6.7257	0.00000	null	hCG1811195.1	null	null
109524	-6.7222	0.00000	5528	hCG17641.4	PPP2R5D	protein phosphatase 2, regulatory subunit B (B56), delta isoform
127059	-6.7175	0.00060	5571	hCG41504.3	PRKAG1	protein kinase, AMP-activated, gamma 1 non-catalytic subunit
178891	-6.7126	0.00000	26472	hCG2017321	PPP1R14B	protein phosphatase 1, regulatory (inhibitor) subunit 14B
109770	-6.7115	0.00000	285367	hCG21557.3	RPUSD3	RNA pseudouridylate synthase domain containing 3
549340	-6.7098	0.00000	null	null	null	null
138608	-6.7094	0.00000	null	hCG26831.3	null	null
143908	-6.7018	0.00000	402644|402252	hCG1643415.2	LOC402644|LOC402252	null
122543	-6.6962	0.00000	56948	hCG40192.4	C14orf124	chromosome 14 open reading frame 124
151695	-6.6949	0.00000	3187	hCG96156.1	HNRPH1	heterogeneous nuclear ribonucleoprotein H1 (H)
189781	-6.6888	0.00130	5546	hCG39831.3	PRCC	papillary renal cell carcinoma (translocation-associated)
192149	-6.6778	0.00010	null	null	null	null
192168	-6.6764	0.00000	5356	hCG28289.3	PLRG1	pleiotropic regulator 1 (PRL1 homolog, Arabidopsis)
125139	-6.6748	0.00000	56267	hCG23341.2	RP11-82K18.3	null
201141	-6.6733	0.00000	390996	hCG2040276	LOC390996	null
235976	-6.6733	0.00000	10016	hCG1990935	PDCD6	programmed cell death 6
122650	-6.6725	0.00000	5861	hCG22592.3	RAB1A	RAB1A, member RAS oncogene family
160545	-6.6698	0.00000	151903	hCG15433.2	CCDC12	coiled-coil domain containing 12
220413	-6.6698	0.00000	3178	hCG2017591	HNRPA1	heterogeneous nuclear ribonucleoprotein A1
199789	-6.6696	0.00000	6625	hCG16213.3	SNRP70	small nuclear ribonucleoprotein 70kDa polypeptide (RNP antigen)
151483	-6.6693	0.00000	57179	hCG40787.3	KIAA1191	null
144833	-6.6686	0.00000	56997	hCG1738065.2	CABC1	chaperone, ABC1 activity of bc1 complex like (S. pombe)
126163	-6.6651	0.00720	2534	hCG34806.3	FYN	FYN oncogene related to SRC, FGR, YES
203916	-6.665	0.00000	826	hCG23567.2	CAPNS1	calpain, small subunit 1
140708	-6.6637	0.00000	38	hCG39503.3	ACAT1	acetyl-Coenzyme A acetyltransferase 1 (acetoacetyl Coenzyme A thiolase)
207727	-6.6626	0.00000	10525	hCG95879.3	HYOU1	hypoxia up-regulated 1
132736	-6.6623	0.00000	null	hCG1640764.1	null	null
132006	-6.6606	0.00000	29896	hCG37979.3	TRA2A	null
176827	-6.657	0.00000	476	hCG37943.3	ATP1A1	ATPase, Na+/K+ transporting, alpha 1 polypeptide
222821	-6.6569	0.00000	26147	hCG30337.3	PHF19	PHD finger protein 19
217518	-6.6566	0.00000	54859	hCG15430.3	TMEM103	transmembrane protein 103
144001	-6.6554	0.00110	581	hCG1811614.1	BAX	BCL2-associated X protein
150591	-6.6534	0.00000	54890	hCG38266.2	OFOXD	oxoglutarate and iron-dependent oxygenase domain containing
175491	-6.6522	0.00010	6046	hCG17503.3	BRD2	bromodomain containing 2
119802	-6.6498	0.00000	null	hCG19010.4	null	null
162741	-6.6491	0.00000	84650	hCG1643106.4	EBPL	emopamil binding protein-like
128737	-6.6438	0.00000	391352	hCG2045917	LOC391352	null
105689	-6.642	0.00000	6203	hCG2009111	RPS9	ribosomal protein S9
148565	-6.64	0.00000	4714	hCG24658.3	NDUFB8	NADH dehydrogenase (ubiquinone) 1 beta subcomplex, 8, 19kDa
199145	-6.6386	0.00000	null	hCG2040217	null	null
232716	-6.6364	0.00010	null	hCG1644521.4	null	null
192701	-6.6352	0.00000	5987	hCG22183.4	RFP	ret finger protein
166246	-6.6347	0.00000	3992	hCG40849.2	FADS1	fatty acid desaturase 1
177382	-6.6292	0.00020	381	hCG32325.2	ARF5	ADP-ribosylation factor 5
124143	-6.6273	0.00000	null	hCG1643652.1	null	null
179862	-6.6269	0.00000	65095	hCG28498.3	FLJ12949	null
223131	-6.6251	0.00000	26502	hCG30379.3	NARF	nuclear prelamin A recognition factor
200360	-6.6167	0.00000	10038	hCG40481.4	PARP2	poly (ADP-ribose) polymerase family, member 2
162366	-6.615	0.00000	57801	hCG1771417.2	HES4	hairy and enhancer of split 4 (Drosophila)
123534	-6.6149	0.00000	28985	hCG40760.3	MCTS1	malignant T cell amplified sequence 1
213763	-6.6136	0.00000	7866	hCG2039742.2	IFRD2	interferon-related developmental regulator 2
196162	-6.6116	0.00000	null	hCG2040307.1	null	null
158447	-6.6109	0.00000	null	hCG2042193	null	null
195718	-6.6001	0.00000	441542	hCG1983520	LOC441542	null
183927	-6.6	0.00000	389873	hCG17606.4	LOC389873	null
235680	-6.5976	0.00000	51622|221960	hCG1992397|hCG2009968.1	C7orf28A|C7orf28B	chromosome 7 open reading frame 28A|chromosome 7 open reading frame 28B
130823	-6.5907	0.00000	3178	hCG1744748.2	HNRPA1	heterogeneous nuclear ribonucleoprotein A1
108223	-6.5899	0.00000	null	null	null	null
177753	-6.5883	0.00000	11331	hCG25939.2	PHB2	prohibitin 2
188455	-6.5866	0.00000	116254	hCG22530.2	C6orf72	chromosome 6 open reading frame 72
112601	-6.5852	0.00000	79228	hCG15630.3	WDR58	WD repeat domain 58
181758	-6.5834	0.00000	64422	hCG17790.3	ATG3	ATG3 autophagy related 3 homolog (S. cerevisiae)
144812	-6.5804	0.00000	57470	hCG20079.3	LRRC47	leucine rich repeat containing 47
233478	-6.5764	0.00000	null	hCG18775.3	null	null
159569	-6.5746	0.00000	null	hCG2041211	null	null
152410	-6.5729	0.00000	10534	hCG23279.2	SSSCA1	Sjogren's syndrome/scleroderma autoantigen 1
123119	-6.5637	0.00140	96764	hCG1811096.1	NCOA6IP	nuclear receptor coactivator 6 interacting protein
160490	-6.5561	0.00000	3320	hCG1814169.1	HSPCA	heat shock 90kDa protein 1, alpha
111318	-6.5556	0.00000	null	hCG1640393.4	null	null
145583	-6.5542	0.00000	2995	hCG40440.3	GYPC	glycophorin C (Gerbich blood group)
236300	-6.5539	0.00000	null	hCG25307.4	null	null
525620	-6.5493	0.00000	null	hCG1791181.2	null	null
191273	-6.5476	0.00000	null	hCG1787833.3	null	null
150776	-6.5466	0.00000	51631	hCG2014263	LUC7L2	LUC7-like 2 (S. cerevisiae)
210037	-6.5461	0.00000	null	hCG1820480.1	null	null
203869	-6.5455	0.00040	57820	hCG40484.3	CCNB1IP1	cyclin B1 interacting protein 1
127188	-6.5442	0.00100	64834	hCG2042228	ELOVL1	elongation of very long chain fatty acids (FEN1/Elo2, SUR4/Elo3, yeast)-like 1
160014	-6.5405	0.00000	51444	hCG2020693	RNF138	ring finger protein 138
144182	-6.5381	0.00000	1471	hCG22365.4	CST3	cystatin C (amyloid angiopathy and cerebral hemorrhage)
200598	-6.538	0.00000	7398	hCG22172.4	USP1	ubiquitin specific peptidase 1
114070	-6.537	0.00000	2182	hCG20616.3	ACSL4	acyl-CoA synthetase long-chain family member 4
188449	-6.5355	0.00000	10456	hCG38295.3	HAX1	HCLS1 associated protein X-1
232098	-6.535	0.00000	null	hCG1642316.3	null	null
193892	-6.5346	0.00000	null	hCG2043517	null	null
127252	-6.5307	0.00000	9274	hCG21150.3	BCL7C	B-cell CLL/lymphoma 7C
179835	-6.5295	0.00140	51463	null	GPR89	G protein-coupled receptor 89
131358	-6.5263	0.00000	1030	hCG28310.3	CDKN2B	cyclin-dependent kinase inhibitor 2B (p15, inhibits CDK4)
235687	-6.5263	0.00000	null	hCG2008738	null	null
101760	-6.5251	0.00000	null	hCG1659830.3	null	null
127943	-6.5237	0.00000	5589	hCG29964.3	PRKCSH	protein kinase C substrate 80K-H
103392	-6.523	0.00000	51567	hCG37519.2	TTRAP	TRAF and TNF receptor associated protein
184550	-6.5215	0.00000	283412	hCG32370.2	LOC283412	null
117162	-6.5171	0.00000	439921	null	MXRA7	matrix-remodelling associated 7
194763	-6.5144	0.00000	90522	hCG42857.3	YIF1B	Yip1 interacting factor homolog B (S. cerevisiae)
236491	-6.514	0.00000	null	hCG1746572.3	null	null
131517	-6.5118	0.00000	null	hCG2040247	null	null
149248	-6.5112	0.00000	3029	hCG42693.3	HAGH	hydroxyacylglutathione hydrolase
156873	-6.5107	0.00000	10430	hCG23578.2	NIFIE14	null
113816	-6.5103	0.00000	79754	hCG96219.3	ASB13	ankyrin repeat and SOCS box-containing 13
209224	-6.5074	0.00000	10844	hCG19135.3	TUBGCP2	tubulin, gamma complex associated protein 2
177098	-6.5063	0.00000	51714	hCG20913.3	SELT	null
128790	-6.5021	0.00000	2966	null	GTF2H2	general transcription factor IIH, polypeptide 2, 44kDa
127212	-6.4951	0.00000	664	null	BNIP3	BCL2/adenovirus E1B 19kDa interacting protein 3
127474	-6.4946	0.00000	9784	hCG1784432.1	SNX17	sorting nexin 17
149123	-6.4919	0.00010	null	hCG1645015.2	null	null
204569	-6.4919	0.00000	2324	hCG15283.4	FLT4	fms-related tyrosine kinase 4
173085	-6.4898	0.00110	583	hCG1818307.1	BBS2	Bardet-Biedl syndrome 2
197251	-6.489	0.00000	6510	hCG21094.4	SLC1A5	solute carrier family 1 (neutral amino acid transporter), member 5
192563	-6.4884	0.00160	1073	hCG21174.3	CFL2	cofilin 2 (muscle)
125666	-6.484	0.00000	427	hCG28255.3	ASAH1	N-acylsphingosine amidohydrolase (acid ceramidase) 1
213439	-6.4829	0.00000	55717	hCG40468.3	BRWD2	bromodomain and WD repeat domain containing 2
229228	-6.4801	0.00000	null	hCG2043538	null	null
121833	-6.4782	0.00010	null	hCG2043657	null	null
144230	-6.4765	0.00000	1455	hCG22716.3	CSNK1G2	casein kinase 1, gamma 2
161150	-6.4739	0.00000	991	hCG23164.3	CDC20	CDC20 cell division cycle 20 homolog (S. cerevisiae)
105266	-6.4737	0.00400	55333	hCG2028720	SYNJ2BP	synaptojanin 2 binding protein
139736	-6.4737	0.00110	5863	hCG17520.3	RGL2	ral guanine nucleotide dissociation stimulator-like 2
166975	-6.4736	0.00000	4174	hCG41525.3	MCM5	MCM5 minichromosome maintenance deficient 5, cell division cycle 46 (S. cerevisiae)
122106	-6.4722	0.00000	26586	hCG1743134.2	CKAP2	cytoskeleton associated protein 2
161070	-6.4623	0.00000	null	hCG1780536.1	null	null
100249	-6.4612	0.00000	null	hCG2042122	null	null
114136	-6.4585	0.00000	840	hCG1781464.2	CASP7	caspase 7, apoptosis-related cysteine peptidase
179908	-6.4522	0.00000	65080	hCG20060.2	MRPL44	mitochondrial ribosomal protein L44
228727	-6.441	0.00000	null	null	null	null
198705	-6.4409	0.00000	5725	hCG20560.2	PTBP1	polypyrimidine tract binding protein 1
119428	-6.4403	0.00000	8890	hCG1784435.1	EIF2B4	eukaryotic translation initiation factor 2B, subunit 4 delta, 67kDa
158269	-6.4402	0.00000	7157	hCG42016.4	TP53	tumor protein p53 (Li-Fraumeni syndrome)
152476	-6.4288	0.00050	8880	hCG24060.3	FUBP1	far upstream element (FUSE) binding protein 1
173352	-6.4273	0.00000	6342	hCG33402.3	SCP2	sterol carrier protein 2
188076	-6.4261	0.00320	55127	hCG25461.4	HEATR1	HEAT repeat containing 1
157638	-6.4259	0.00000	533	hCG25199.2	ATP6V0B	ATPase, H+ transporting, lysosomal 21kDa, V0 subunit c''
177204	-6.4248	0.00000	402142	hCG1640885.4	LOC402142	null
139584	-6.423	0.00000	3105	null	HLA-A	major histocompatibility complex, class I, A
126441	-6.4145	0.00000	8904	hCG38213.4	CPNE1	copine I
232577	-6.4073	0.00000	null	hCG23613.5	null	null
109024	-6.4066	0.00000	null	hCG1640415.3	null	null
165531	-6.4047	0.00000	219927	hCG27184.2	MRPL21	mitochondrial ribosomal protein L21
207848	-6.4006	0.00000	9391	hCG36892.4	WDR39	WD repeat domain 39
100079	-6.3921	0.00000	3329	hCG2012240	HSPD1	heat shock 60kDa protein 1 (chaperonin)
111179	-6.3839	0.00420	11047	hCG41767.4	ADRM1	adhesion regulating molecule 1
159880	-6.3829	0.00000	null	hCG1642933.2	null	null
177757	-6.3819	0.00000	23404	hCG2024976	EXOSC2	exosome component 2
235237	-6.3818	0.00000	null	hCG2042288	null	null
233909	-6.3815	0.00000	null	hCG1790293.1	null	null
162617	-6.3811	0.00000	6128	hCG38537.3	RPL6	ribosomal protein L6
178671	-6.3771	0.00000	84993	hCG1739037.1	UBL7	ubiquitin-like 7 (bone marrow stromal cell-derived)
180211	-6.3762	0.00000	11325	hCG41830.3	DDX42	DEAD (Asp-Glu-Ala-Asp) box polypeptide 42
202170	-6.3751	0.00250	null	hCG15350.3	null	null
182340	-6.372	0.00000	10432	hCG20144.4	RBM14	RNA binding motif protein 14
158513	-6.3696	0.00000	7001	hCG172488.2	PRDX2	peroxiredoxin 2
200631	-6.3673	0.00000	390007	hCG2040269	LOC390007	null
183957	-6.3665	0.00000	81554	hCG1982806	WBSCR16	Williams-Beuren syndrome chromosome region 16
169243	-6.366	0.00000	51635	hCG20986.3	DHRS7	dehydrogenase/reductase (SDR family) member 7
207417	-6.366	0.00000	3066	hCG21384.3	HDAC2	histone deacetylase 2
165678	-6.3648	0.00060	65265	hCG1993083	C8orf33	chromosome 8 open reading frame 33
112918	-6.3635	0.00000	11020	hCG41444.3	RABL4	RAB, member of RAS oncogene family-like 4
169872	-6.3625	0.00000	10575	hCG96398.3	CCT4	chaperonin containing TCP1, subunit 4 (delta)
136548	-6.3612	0.00000	83658	hCG38498.3	DYNLRB1	dynein, light chain, roadblock-type 1
195167	-6.3601	0.00000	81671	hCG32729.2	TMEM49	transmembrane protein 49
176402	-6.3599	0.00000	3182	hCG1983218	HNRPAB	heterogeneous nuclear ribonucleoprotein A/B
232998	-6.3574	0.00000	null	hCG1811463.1	null	null
157617	-6.355	0.00000	83871	hCG31814.2	RAB34	RAB34, member RAS oncogene family
197109	-6.3525	0.00000	89122	hCG19489.5	TRIM4	tripartite motif-containing 4
150521	-6.352	0.00000	1487	hCG1981976	CTBP1	C-terminal binding protein 1
180055	-6.352	0.00000	3915	hCG40729.2	LAMC1	laminin, gamma 1 (formerly LAMB2)
199879	-6.3491	0.00180	81929	hCG38271.2	SEH1L	SEH1-like (S. cerevisiae)
211838	-6.3464	0.00080	11152	hCG1986580	WDR45	WD repeat domain 45
175289	-6.339	0.00000	1312	hCG17889.3	COMT	catechol-O-methyltransferase
152186	-6.3362	0.00000	5982	hCG18034.3	RFC2	replication factor C (activator 1) 2, 40kDa
136273	-6.333	0.00000	54962	hCG2043561	FLJ20516	null
125219	-6.3322	0.00000	7259	hCG1641027.3	TSPYL1	TSPY-like 1
124025	-6.332	0.00000	5550	hCG1811991.1	PREP	prolyl endopeptidase
159729	-6.3312	0.00000	5431	hCG201171.4	POLR2B	polymerase (RNA) II (DNA directed) polypeptide B, 140kDa
119694	-6.331	0.00000	5716	hCG21683.3	PSMD10	proteasome (prosome, macropain) 26S subunit, non-ATPase, 10
134064	-6.331	0.00000	null	hCG1640960.5	null	null
129012	-6.329	0.00000	81894	hCG18405.3	SLC25A28	solute carrier family 25, member 28
131758	-6.3277	0.00120	5905	hCG41537.3	RANGAP1	Ran GTPase activating protein 1
134821	-6.3259	0.00000	5531	hCG1770706.3	PPP4C	protein phosphatase 4 (formerly X), catalytic subunit
164286	-6.3256	0.00000	26502	hCG30379.3	NARF	nuclear prelamin A recognition factor
184076	-6.3256	0.00000	51292	hCG40198.4	GMPR2	guanosine monophosphate reductase 2
172324	-6.3235	0.00000	25793	hCG41413.3	FBXO7	F-box protein 7
119963	-6.322	0.00000	10001	hCG20926.3	MED6	mediator of RNA polymerase II transcription, subunit 6 homolog (yeast)
157194	-6.3191	0.00300	699	hCG16817.4	BUB1	BUB1 budding uninhibited by benzimidazoles 1 homolog (yeast)
139356	-6.3179	0.00030	51649	hCG32232.3	MRPS23	mitochondrial ribosomal protein S23
136195	-6.3171	0.00000	284393	hCG2039970	LOC284393	null
188450	-6.3157	0.00000	84273	hCG1813993.1	C4orf14	chromosome 4 open reading frame 14
207747	-6.3148	0.00000	6396	hCG26988.3	SEC13L1	SEC13-like 1 (S. cerevisiae)
123641	-6.3108	0.00000	3654	hCG39214.4	IRAK1	interleukin-1 receptor-associated kinase 1
179029	-6.3095	0.00000	54880	hCG1990445	BCOR	BCL6 co-repressor
149145	-6.308	0.00000	89891	hCG41040.2	WDR34	WD repeat domain 34
127285	-6.3062	0.00000	334	hCG2032871	APLP2	amyloid beta (A4) precursor-like protein 2
113921	-6.3048	0.00000	51497	hCG28547.3	TH1L	TH1-like (Drosophila)
136112	-6.3023	0.00000	51398	hCG172478.3	PTD008	null
175397	-6.2974	0.00360	285984|402562	hCG2023776	LOC285984|LOC402562	null
102959	-6.2972	0.00000	10656	hCG32448.3	KHDRBS3	KH domain containing, RNA binding, signal transduction associated 3
128529	-6.2964	0.00000	10524	hCG1810992.1	HTATIP	HIV-1 Tat interacting protein, 60kDa
112346	-6.2948	0.00000	617	hCG16303.4	BCS1L	BCS1-like (yeast)
146582	-6.2927	0.00000	54888	hCG18368.3	NSUN2	NOL1/NOP2/Sun domain family, member 2
199635	-6.2895	0.00000	4074	hCG25213.4	M6PR	mannose-6-phosphate receptor (cation dependent)
106796	-6.2874	0.00100	10092	hCG1817599.2	ARPC5	actin related protein 2/3 complex, subunit 5, 16kDa
174470	-6.2843	0.00000	10280	hCG20471.4	OPRS1	opioid receptor, sigma 1
129354	-6.283	0.00000	81567	hCG2043289|hCG1811539.2	TXNDC5	thioredoxin domain containing 5
183062	-6.2805	0.00000	7171	hCG1999582	TPM4	tropomyosin 4
173757	-6.2792	0.00000	51569	hCG32745.2	UFM1	ubiquitin-fold modifier 1
106570	-6.2758	0.00000	85377	hCG2043020	MICAL-L1	null
165456	-6.2754	0.00000	10190	hCG1733674.1	TXNDC9	thioredoxin domain containing 9
201572	-6.2746	0.00030	151188	hCG2007335	ARL6IP6	ADP-ribosylation-like factor 6 interacting protein 6
219201	-6.27	0.00000	7468	hCG18087.2	WHSC1	Wolf-Hirschhorn syndrome candidate 1
235139	-6.27	0.00000	null	hCG2043434	null	null
132214	-6.2637	0.00000	10948	hCG30008.2	STARD3	START domain containing 3
197586	-6.2603	0.00000	5693	hCG41732.3	PSMB5	proteasome (prosome, macropain) subunit, beta type, 5
183645	-6.2598	0.00000	70	hCG38786.4	ACTC	actin, alpha, cardiac muscle
144256	-6.2532	0.00000	471	hCG16691.5	ATIC	5-aminoimidazole-4-carboxamide ribonucleotide formyltransferase/IMP cyclohydrolase
236093	-6.252	0.00000	1973	hCG1742994.2	EIF4A1	eukaryotic translation initiation factor 4A, isoform 1
121011	-6.2447	0.00040	439	hCG172480.4	ASNA1	arsA arsenite transporter, ATP-binding, homolog 1 (bacterial)
109862	-6.2433	0.00000	7385	hCG18625.3	UQCRC2	ubiquinol-cytochrome c reductase core protein II
178526	-6.2413	0.00000	10130	hCG22033.3	PDIA6	protein disulfide isomerase family A, member 6
214295	-6.2409	0.00000	8971	hCG2022619	H1FX	H1 histone family, member X
131148	-6.2365	0.00000	171568	hCG41555.4	POLR3H	polymerase (RNA) III (DNA directed) polypeptide H (22.9kD)
212994	-6.2363	0.00070	84790	hCG41494.2	TUBA6	tubulin, alpha 6
173051	-6.2357	0.00000	8453	hCG2040100|hCG2017221.1	CUL2	cullin 2
186340	-6.2341	0.00000	25979	hCG28654.4	DHRS7B	dehydrogenase/reductase (SDR family) member 7B
192006	-6.2324	0.00010	10928	hCG1994952.1	RALBP1	ralA binding protein 1
107344	-6.2305	0.00000	401713	hCG1640793.4	LOC401713	null
202078	-6.228	0.00000	114908	hCG41479.2	PORIMIN	null
121862	-6.2277	0.00000	3831	hCG25501.3	KNS2	kinesin 2
101711	-6.2238	0.00000	56683	hCG401201.3	C21orf59	chromosome 21 open reading frame 59
196184	-6.2206	0.00000	null	hCG1641974.2	null	null
194547	-6.2202	0.00000	252839	hCG17688.3	TMEM9	transmembrane protein 9
156602	-6.2183	0.00030	79718	hCG2039387	TBL1XR1	transducin (beta)-like 1X-linked receptor 1
139743	-6.2181	0.00000	25912	hCG1818084.1	C1orf43	chromosome 1 open reading frame 43
158574	-6.2158	0.00000	null	hCG2043515	null	null
108628	-6.2127	0.00000	116541	hCG23542.2	MRPL54	mitochondrial ribosomal protein L54
133132	-6.2082	0.00000	54529	hCG24800.3	NBLA00058	null
108418	-6.2057	0.00000	29115	hCG27541.4	SAP30BP	SAP30 binding protein
208572	-6.2012	0.00000	54512	hCG1747868.2	EXOSC4	exosome component 4
211942	-6.2011	0.00000	51660	hCG15016.3	BRP44L	brain protein 44-like
137695	-6.1982	0.00000	57698	hCG2023829.1	KIAA1598	KIAA1598
165280	-6.1974	0.00000	388104	hCG1776038.2	LOC388104	null
169676	-6.1942	0.00000	7337	hCG18679.3	UBE3A	ubiquitin protein ligase E3A (human papilloma virus E6-associated protein, Angelman syndrome)
206016	-6.1912	0.00000	25814	hCG16285.4	ATXN10	ataxin 10
216867	-6.1898	0.00000	5147	hCG32951.3	PDE6D	phosphodiesterase 6D, cGMP-specific, rod, delta
143651	-6.1884	0.00000	11065	hCG38372.3	UBE2C	ubiquitin-conjugating enzyme E2C
160842	-6.1823	0.00000	10211	hCG2006678	FLOT1	flotillin 1
114235	-6.1788	0.00000	null	hCG2041345.1	null	null
187031	-6.1738	0.00010	7518	hCG38190.3	XRCC4	X-ray repair complementing defective repair in Chinese hamster cells 4
110829	-6.1736	0.00000	5496	hCG21229.3	PPM1G	protein phosphatase 1G (formerly 2C), magnesium-dependent, gamma isoform
134023	-6.168	0.00000	2959	hCG24876.4	GTF2B	general transcription factor IIB
209756	-6.1658	0.00000	6322	hCG19296.3	SCML1	sex comb on midleg-like 1 (Drosophila)
166471	-6.1656	0.00000	null	hCG1640823.2	null	null
145155	-6.1645	0.00000	8317	hCG23224.2	CDC7	CDC7 cell division cycle 7 (S. cerevisiae)
147420	-6.1634	0.00000	22820	hCG1791262.2	COPG	coatomer protein complex, subunit gamma
191627	-6.1611	0.00000	8031	hCG1982904	NCOA4	nuclear receptor coactivator 4
165360	-6.1606	0.00000	1209	hCG20220.3	CLPTM1	cleft lip and palate associated transmembrane protein 1
199960	-6.1584	0.00000	9879	hCG16595.4	DDX46	DEAD (Asp-Glu-Ala-Asp) box polypeptide 46
205568	-6.1514	0.00000	10567	hCG22312.3	RABAC1	Rab acceptor 1 (prenylated)
129685	-6.1467	0.00000	81037	hCG1810932.2	CRR9	null
203772	-6.1388	0.00000	9917	hCG23562.3	FAM20B	family with sequence similarity 20, member B
165257	-6.1359	0.00000	9793	hCG1811713.1	CKAP5	cytoskeleton associated protein 5
115498	-6.1344	0.00000	51654	hCG37902.3	CDK5RAP1	CDK5 regulatory subunit associated protein 1
148682	-6.1342	0.00030	23207	hCG25377.2	PLEKHM2	pleckstrin homology domain containing, family M (with RUN domain) member 2
216123	-6.1341	0.00000	9968	hCG19960.3	MED12	mediator of RNA polymerase II transcription, subunit 12 homolog (yeast)
118887	-6.1334	0.00000	null	hCG2015390	null	null
134376	-6.1322	0.00000	553115	hCG1811710.1	PEF1	penta-EF-hand domain containing 1
148634	-6.1297	0.00030	79717	hCG2039597	PPCS	phosphopantothenoylcysteine synthetase
191074	-6.1282	0.00000	143384	hCG41144.4	C10orf46	chromosome 10 open reading frame 46
236515	-6.1277	0.00000	388143	hCG24336.2	LOC388143	null
101058	-6.1265	0.00000	null	hCG2014614	null	null
228774	-6.1263	0.00000	6996	hCG37248.3|hCG2015268.1	TDG	thymine-DNA glycosylase
193902	-6.122	0.00000	51304	hCG15445.3	ZDHHC3	zinc finger, DHHC-type containing 3
214124	-6.1197	0.00000	7419	hCG17394.3	VDAC3	voltage-dependent anion channel 3
179636	-6.1183	0.00020	55129	hCG1818869.1	TMEM16K	transmembrane protein 16K
203562	-6.1134	0.00010	9117	hCG2000421	SEC22L3	SEC22 vesicle trafficking protein-like 3 (S. cerevisiae)
116867	-6.1129	0.00000	55256	hCG18539.2	MTCBP-1	null
216786	-6.1083	0.00000	53635	hCG2039824.1	PTOV1	prostate tumor overexpressed gene 1
235984	-6.1079	0.00000	null	hCG2033349	null	null
185778	-6.1075	0.00000	null	hCG2042936	null	null
117568	-6.1071	0.00000	11267	hCG27508.3	SNF8	SNF8, ESCRT-II complex subunit, homolog (S. cerevisiae)
235736	-6.1019	0.00000	6130	hCG2032998.1	RPL7A	ribosomal protein L7a
200574	-6.1016	0.00000	84328	hCG19054.2	LZIC	leucine zipper and CTNNBIP1 domain containing
128418	-6.0985	0.00180	5198	hCG31283.4	PFAS	phosphoribosylformylglycinamidine synthase (FGAR amidotransferase)
108419	-6.098	0.00000	6421	hCG37061.4	SFPQ	splicing factor proline/glutamine-rich (polypyrimidine tract binding protein associated)
183028	-6.0979	0.00000	55316	hCG29642.3	RSAD1	radical S-adenosyl methionine domain containing 1
117158	-6.0977	0.00010	254295	hCG30598.3	PHYHD1	phytanoyl-CoA dioxygenase domain containing 1
163955	-6.0931	0.00000	327	hCG1784107.2	APEH	N-acylaminoacyl-peptide hydrolase
107679	-6.0917	0.00020	116843	hCG1820631.1	C6orf192	chromosome 6 open reading frame 192
130672	-6.0913	0.00000	23774	hCG15662.3	BRD1	bromodomain containing 1
203712	-6.0886	0.00000	7263	hCG41451.3	TST	thiosulfate sulfurtransferase (rhodanese)
104731	-6.0882	0.00000	389240	hCG1743613.1	LOC389240	null
207291	-6.087	0.00000	401396	hCG2040404	LOC401396	null
138620	-6.084	0.00000	9582	hCG1735023.2	APOBEC3B	apolipoprotein B mRNA editing enzyme, catalytic polypeptide-like 3B
149811	-6.0838	0.00000	740	hCG23367.5	MRPL49	mitochondrial ribosomal protein L49
116347	-6.0832	0.00000	552891|2790	hCG1992840|hCG1994888	LOC552891|GNG10	guanine nucleotide binding protein (G protein), gamma 10
199683	-6.0823	0.00000	389	hCG2043376|hCG2043377	RHOC	ras homolog gene family, member C
231482	-6.0814	0.00000	null	hCG1777290.3	null	null
228757	-6.0799	0.00000	null	hCG1993223	null	null
193177	-6.0787	0.00000	6827	hCG2002775	SUPT4H1	suppressor of Ty 4 homolog 1 (S. cerevisiae)
163994	-6.0756	0.00030	8241	hCG1811529.1	RBM10	RNA binding motif protein 10
102718	-6.0751	0.00000	79109	hCG2021371.1	MAPKAP1	mitogen-activated protein kinase associated protein 1
122610	-6.0749	0.00000	91750	hCG21722.2	C14orf46	chromosome 14 open reading frame 46
181504	-6.0733	0.00000	64110	hCG1644229.2	MAGEF1	melanoma antigen family F, 1
156662	-6.0709	0.00000	51608	hCG1747708.2	C7orf20	chromosome 7 open reading frame 20
159371	-6.0693	0.00000	8563	hCG2011153	C22orf19	chromosome 22 open reading frame 19
167203	-6.0673	0.00000	4726	hCG21432.2	NDUFS6	NADH dehydrogenase (ubiquinone) Fe-S protein 6, 13kDa (NADH-coenzyme Q reductase)
185704	-6.0671	0.00000	442426	hCG1643035.2	LOC442426	null
224626	-6.0638	0.00000	null	hCG2042456	null	null
164486	-6.0628	0.00000	9761	hCG1778022.2	KIAA0152	KIAA0152
136294	-6.0614	0.00070	10587	hCG17888.3	TXNRD2	thioredoxin reductase 2
172755	-6.0603	0.00000	9326	hCG30201.4	ZNHIT3	zinc finger, HIT type 3
164857	-6.0575	0.00000	7296	hCG1812757.3	TXNRD1	thioredoxin reductase 1
231173	-6.0575	0.00000	null	hCG39068.4	null	null
158990	-6.0573	0.00000	5394	hCG2005880	EXOSC10	exosome component 10
148113	-6.0572	0.00390	2618	hCG401180.3	GART	phosphoribosylglycinamide formyltransferase, phosphoribosylglycinamide synthetase, phosphoribosylaminoimidazole synthetase
141272	-6.0559	0.00000	null	hCG2041326	null	null
140336	-6.0547	0.00000	255812	null	SDHAL2	succinate dehydrogenase complex, subunit A, flavoprotein-like 2
194142	-6.0532	0.00000	9442	hCG28095.2	CRSP8	cofactor required for Sp1 transcriptional activation, subunit 8, 34kDa
207792	-6.0513	0.00000	10395	hCG28295.4	DLC1	deleted in liver cancer 1
541722	-6.0484	0.00000	null	hCG37825.4	null	null
190572	-6.0478	0.00000	null	hCG1820813.2	null	null
116941	-6.046	0.00000	55968	hCG2019614	NSFL1C	NSFL1 (p97) cofactor (p47)
155797	-6.0451	0.00000	400569	hCG32703.2	MGC88387	null
207856	-6.0443	0.00000	4591	hCG1819317.1	TRIM37	tripartite motif-containing 37
209462	-6.0412	0.00000	5700	hCG2029049|hCG16327.2	PSMC1	proteasome (prosome, macropain) 26S subunit, ATPase, 1
190889	-6.0379	0.00000	5520	hCG17162.4	PPP2R2A	protein phosphatase 2 (formerly 2A), regulatory subunit B (PR 52), alpha isoform
185687	-6.0363	0.00010	467	hCG37734.3	ATF3	activating transcription factor 3
215932	-6.0353	0.00000	null	hCG1820548.2	null	null
163808	-6.035	0.00000	29789	hCG17422.3	PTD004	null
209797	-6.034	0.00260	22794	hCG2007192.2	CASC3	cancer susceptibility candidate 3
163315	-6.033	0.00000	1175	hCG20439.3	AP2S1	adaptor-related protein complex 2, sigma 1 subunit
178413	-6.0297	0.00000	null	hCG40041.1	null	null
168879	-6.0293	0.00000	28969	hCG19293.4	BZW2	basic leucine zipper and W2 domains 2
225147	-6.029	0.00000	51160	hCG24005.3	VPS28	vacuolar protein sorting 28 (yeast)
100777	-6.0277	0.00000	2935	hCG14908.2	GSPT1	G1 to S phase transition 1
164270	-6.0275	0.00000	51116	hCG28727.3	MRPS2	mitochondrial ribosomal protein S2
154410	-6.0249	0.00000	4605	hCG38470.3	MYBL2	v-myb myeloblastosis viral oncogene homolog (avian)-like 2
183249	-6.0242	0.00000	3843	hCG29105.3	RANBP5	RAN binding protein 5
141703	-6.0238	0.00000	401945	hCG1641270.4	LOC401945	null
236445	-6.0199	0.00000	441885	hCG1641398.4	LOC441885	null
214318	-6.0181	0.00000	63917	hCG1990637	GALNT11	UDP-N-acetyl-alpha-D-galactosamine:polypeptide N-acetylgalactosaminyltransferase 11 (GalNAc-T11)
129188	-6.0173	0.00000	4478	hCG18939.2	MSN	moesin
179056	-6.0163	0.00000	55577	hCG41008.3	NAGK	N-acetylglucosamine kinase
148950	-6.0129	0.00000	91179	null	SCARF2	scavenger receptor class F, member 2
147158	-6.0106	0.00000	440927	hCG17440.1	LOC440927	null
215467	-6.0103	0.00000	339287	hCG31740.4	LOC339287	null
127174	-6.0102	0.00000	55677	hCG42610.2	FLJ10006	null
110763	-6.0092	0.00000	10199	hCG41014.3	MPHOSPH10	M-phase phosphoprotein 10 (U3 small nucleolar ribonucleoprotein)
162178	-6.0072	0.00000	587	hCG16216.4	BCAT2	branched chain aminotransferase 2, mitochondrial
192374	-6.006	0.00000	10128	hCG16810.2	LRPPRC	leucine-rich PPR-motif containing
152376	-6.0033	0.00000	2014	hCG15255.3	EMP3	epithelial membrane protein 3
131936	-6.0025	0.00000	84313	hCG16964.3	VPS25	vacuolar protein sorting 25 (yeast)
189953	-6.0009	0.00000	79677	hCG31736.4	SMC6L1	SMC6 structural maintenance of chromosomes 6-like 1 (yeast)
317016	-6.0001	0.00000	null	null	null	null
235391	-5.9987	0.00000	null	hCG1750222.2	null	null
225127	-5.997	0.00000	null	null	null	null
213291	-5.9943	0.00000	51248	hCG15351.4	PDZK11	PDZ domain containing 11
207495	-5.9894	0.00540	10945	hCG2000376.1	KDELR1	KDEL (Lys-Asp-Glu-Leu) endoplasmic reticulum protein retention receptor 1
120440	-5.9871	0.00000	3704	null	ITPA	inosine triphosphatase (nucleoside triphosphate pyrophosphatase)
137614	-5.9866	0.00000	66005	hCG31621.4	CHID1	chitinase domain containing 1
129147	-5.9854	0.00090	441410	null	LOC441410	null
212890	-5.9849	0.00000	23401	hCG1791374.2	FRAT2	frequently rearranged in advanced T-cell lymphomas 2
214094	-5.9838	0.00000	6147	hCG1988529.1	RPL23A	ribosomal protein L23a
144614	-5.9833	0.00000	7392	hCG23579.3	USF2	upstream transcription factor 2, c-fos interacting
126008	-5.9817	0.00000	902	hCG37006.3	CCNH	cyclin H
133594	-5.9809	0.00000	60592	hCG38729.4	SCOC	short coiled-coil protein
128130	-5.9773	0.00000	4853|388677	null	NOTCH2|NOTCH2NL	Notch homolog 2 (Drosophila)|Notch homolog 2 (Drosophila) N-terminal like
157936	-5.9754	0.00000	null	hCG1996595.1	null	null
206853	-5.9748	0.00000	91012	hCG1774451.2	LASS5	LAG1 longevity assurance homolog 5 (S. cerevisiae)
119269	-5.9747	0.00000	5573	hCG28462.4	PRKAR1A	protein kinase, cAMP-dependent, regulatory, type I, alpha (tissue specific extinguisher 1)
165792	-5.9706	0.00000	23234	hCG1642556.2	DNAJC9	DnaJ (Hsp40) homolog, subfamily C, member 9
207687	-5.9678	0.00000	51324	hCG1786858.3	SPG21	spastic paraplegia 21 (autosomal recessive, Mast syndrome)
167292	-5.9671	0.00100	1147	hCG19417.3	CHUK	conserved helix-loop-helix ubiquitous kinase
179931	-5.9643	0.00000	9482	hCG1985105.1	STX8	syntaxin 8
104770	-5.9572	0.00000	84707	hCG17758.2	BEX2	brain expressed X-linked 2
100963	-5.9561	0.00000	11124	hCG38903.2	FAF1	Fas (TNFRSF6) associated factor 1
158321	-5.9537	0.00000	1457	null	CSNK2A1	casein kinase 2, alpha 1 polypeptide
143642	-5.953	0.00000	11176	hCG24994.4	BAZ2A	bromodomain adjacent to zinc finger domain, 2A
165944	-5.9524	0.00000	5536	hCG21093.3	PPP5C	protein phosphatase 5, catalytic subunit
175030	-5.9519	0.00000	51035	hCG1818009.1	LOC51035	null
148303	-5.9496	0.00020	22907	hCG14596.3	DHX30	DEAH (Asp-Glu-Ala-His) box polypeptide 30
157534	-5.9454	0.00000	57215	hCG2042270	THAP11	THAP domain containing 11
237004	-5.9453	0.00000	null	null	null	null
195820	-5.9426	0.00000	8934	hCG19156.3	RAB7L1	RAB7, member RAS oncogene family-like 1
542862	-5.9412	0.00000	5881	null	RAC3	ras-related C3 botulinum toxin substrate 3 (rho family, small GTP binding protein Rac3)
192881	-5.9409	0.00000	null	hCG1644745.3	null	null
155269	-5.9405	0.00000	506	hCG25000.3	ATP5B	ATP synthase, H+ transporting, mitochondrial F1 complex, beta polypeptide
196595	-5.94	0.00000	2878	hCG39155.3	GPX3	glutathione peroxidase 3 (plasma)
159127	-5.9376	0.00000	1611	hCG37855.2	DAP	death-associated protein
147491	-5.9373	0.00000	94005	hCG2039635	PIGS	phosphatidylinositol glycan, class S
134614	-5.9367	0.00000	133957	hCG1757821.1	LOC133957	null
200693	-5.9285	0.00000	11102	hCG27729.3	RPP14	ribonuclease P 14kDa subunit
176752	-5.9272	0.00000	55011	hCG1811613.2	FLJ20643	null
130180	-5.9271	0.00000	7570	hCG24056.4	ZNF22	zinc finger protein 22 (KOX 15)
100892	-5.9257	0.00000	132	hCG2024637.2	ADK	adenosine kinase
201180	-5.9212	0.00020	null	null	null	null
229680	-5.9197	0.00000	null	hCG1642409.3	null	null
208713	-5.9188	0.00000	84337	hCG29982.3	ELOF1	elongation factor 1 homolog (ELF1, S. cerevisiae)
142323	-5.9183	0.00000	65992	hCG39263.3	C20orf116	chromosome 20 open reading frame 116
189546	-5.9174	0.00010	6449	hCG21808.3	SGTA	small glutamine-rich tetratricopeptide repeat (TPR)-containing, alpha
177201	-5.9163	0.00000	51805	hCG1639943.3	COQ3	coenzyme Q3 homolog, methyltransferase (yeast)
162396	-5.916	0.00000	116225	hCG28444.3	ZMYND19	zinc finger, MYND-type containing 19
123127	-5.9155	0.00000	10463	hCG1640762.3	SLC30A9	solute carrier family 30 (zinc transporter), member 9
210870	-5.9106	0.00000	null	hCG1820574.1	null	null
149998	-5.91	0.00000	57496	hCG1982625.1	MKL2	MKL/myocardin-like 2
206161	-5.9096	0.00000	119559	hCG37954.2	SFXN4	sideroflexin 4
174774	-5.9086	0.00000	11236	hCG1780024.2	RNF139	ring finger protein 139
195478	-5.907	0.00000	64682|400966	null	ANAPC1|RGPD1	anaphase promoting complex subunit 1|RANBP2-like and GRIP domain containing 1
151308	-5.906	0.00000	64965	hCG28012.3	MRPS9	mitochondrial ribosomal protein S9
200724	-5.904	0.00000	1605	hCG20125.3	DAG1	dystroglycan 1 (dystrophin-associated glycoprotein 1)
104059	-5.9031	0.00000	60528	hCG29734.3	ELAC2	elaC homolog 2 (E. coli)
212067	-5.901	0.00000	91632	hCG2043398	LOC91632	null
219174	-5.8989	0.00000	9344	hCG18349.3	TAOK2	TAO kinase 2
195536	-5.8974	0.00000	8078	hCG25934.2	USP5	ubiquitin specific peptidase 5 (isopeptidase T)
103520	-5.8973	0.00000	10196	hCG25151.3	HRMT1L3	HMT1 hnRNP methyltransferase-like 3 (S. cerevisiae)
148733	-5.8937	0.00000	null	hCG1996013	null	null
183211	-5.8917	0.00000	5264	hCG40777.3	PHYH	phytanoyl-CoA 2-hydroxylase
129766	-5.8906	0.00000	3835	hCG2039829	KIF22	kinesin family member 22
214121	-5.8886	0.00000	9797	hCG26732.2	TATDN2	TatD DNase domain containing 2
219578	-5.8884	0.00010	null	null	null	null
213105	-5.8864	0.00750	441244	hCG1724265.3	LOC441244	null
135929	-5.8852	0.00000	79053	hCG1819356.1	ALG8	asparagine-linked glycosylation 8 homolog (yeast, alpha-1,3-glucosyltransferase)
209739	-5.8845	0.00000	22955	hCG1787965.2	SCMH1	sex comb on midleg homolog 1 (Drosophila)
194045	-5.8797	0.00000	8704	hCG25202.4	B4GALT2	UDP-Gal:betaGlcNAc beta 1,4- galactosyltransferase, polypeptide 2
112774	-5.8796	0.00000	84515	hCG39527.3	MCM8	MCM8 minichromosome maintenance deficient 8 (S. cerevisiae)
182131	-5.8785	0.00030	4082	null	MARCKS	myristoylated alanine-rich protein kinase C substrate
207965	-5.8751	0.00000	388345	hCG2043392	LOC388345	null
179855	-5.8699	0.00000	23029	hCG19320.3	RBM34	RNA binding motif protein 34
149826	-5.8694	0.00000	56339	hCG2014575	METTL3	methyltransferase like 3
128809	-5.8684	0.00000	null	hCG1820627.2	null	null
165568	-5.8649	0.00000	90957	hCG2039711.1	DHX57	DEAH (Asp-Glu-Ala-Asp/His) box polypeptide 57
225704	-5.8638	0.00930	3845	hCG14731.3	KRAS	v-Ki-ras2 Kirsten rat sarcoma viral oncogene homolog
219111	-5.8636	0.00000	79139	hCG2009023	DERL1	Der1-like domain family, member 1
136572	-5.8616	0.00330	22926	hCG15848.3	ATF6	activating transcription factor 6
111408	-5.8606	0.00110	84934	hCG40379.3	FLJ14827	null
100356	-5.8599	0.00000	5902	hCG17886.4	RANBP1	RAN binding protein 1
210872	-5.8597	0.00000	8895	hCG17274.3	CPNE3	copine III
153280	-5.8592	0.00000	5580	hCG17550.3	PRKCD	protein kinase C, delta
217726	-5.858	0.00000	1716	hCG40733.3	DGUOK	deoxyguanosine kinase
110576	-5.8575	0.00000	23429	hCG2043025.1	RYBP	RING1 and YY1 binding protein
102709	-5.8564	0.00310	642	hCG27962.3	BLMH	bleomycin hydrolase
151074	-5.855	0.00050	10357	null	HMG1L1	high-mobility group (nonhistone chromosomal) protein 1-like 1
150673	-5.8504	0.00000	92675	hCG2043114.1	HARS2	histidyl-tRNA synthetase 2
326833	-5.8501	0.00000	null	hCG1820651.1	null	null
206886	-5.8497	0.00000	26001	hCG32701.3	RNF167	ring finger protein 167
224118	-5.8407	0.00010	null	null	null	null
165411	-5.84	0.00000	51122	hCG19655.3	COMMD2	COMM domain containing 2
115807	-5.8386	0.00000	1892	hCG18928.2	ECHS1	enoyl Coenzyme A hydratase, short chain, 1, mitochondrial
132929	-5.8384	0.00000	823	hCG23396.3	CAPN1	calpain 1, (mu/I) large subunit
163732	-5.837	0.00000	25902	hCG22082.3	MTHFD1L	methylenetetrahydrofolate dehydrogenase (NADP+ dependent) 1-like
103185	-5.8343	0.00000	11100	hCG2039741.2	HNRPUL1	heterogeneous nuclear ribonucleoprotein U-like 1
234456	-5.8325	0.00000	55206	hCG2016357	SBNO1	sno, strawberry notch homolog 1 (Drosophila)
154245	-5.8312	0.00000	null	hCG39882.2	null	null
171932	-5.8304	0.00000	871	null	SERPINH1	serpin peptidase inhibitor, clade H (heat shock protein 47), member 1, (collagen binding protein 1)
196116	-5.8295	0.00000	3399	hCG1982882	ID3	inhibitor of DNA binding 3, dominant negative helix-loop-helix protein
111748	-5.8292	0.00420	5654	hCG1811157.3	HTRA1	HtrA serine peptidase 1
121646	-5.8273	0.00000	22985	hCG41730.2	ACIN1	apoptotic chromatin condensation inducer 1
127990	-5.827	0.00000	54951	hCG1810981.1	COMMD8	COMM domain containing 8
120175	-5.8269	0.00000	3150	null	HMGN1	high-mobility group nucleosome binding domain 1
178033	-5.8266	0.00000	10494	hCG33046.2	STK25	serine/threonine kinase 25 (STE20 homolog, yeast)
102783	-5.825	0.00000	10553	hCG14620.5	HTATIP2	HIV-1 Tat interactive protein 2, 30kDa
207528	-5.8238	0.00000	25855	hCG20309.4	BRMS1	breast cancer metastasis suppressor 1
223550	-5.8222	0.00000	23543	hCG2010626	RBM9	RNA binding motif protein 9
104131	-5.8194	0.00000	2923	hCG38001.3	PDIA3	protein disulfide isomerase family A, member 3
183871	-5.8192	0.00000	25940	hCG1641623.3	FAM98A	family with sequence similarity 98, member A
158924	-5.8189	0.00000	null	hCG39069.2	null	null
130161	-5.8181	0.00030	27032	hCG14809.2	ATP2C1	ATPase, Ca++ transporting, type 2C, member 1
207358	-5.8177	0.00000	220988	hCG1979025.1	HNRPA3	heterogeneous nuclear ribonucleoprotein A3
228536	-5.8165	0.00000	null	hCG2019914	null	null
107428	-5.8163	0.00000	7511	hCG21809.3	XPNPEP1	X-prolyl aminopeptidase (aminopeptidase P) 1, soluble
163583	-5.8157	0.00000	78994	hCG21164.3	MGC3121	null
236495	-5.8134	0.00000	286016	hCG1641902.2	LOC286016	null
217282	-5.8132	0.00000	1977	hCG1779046.1	EIF4E	eukaryotic translation initiation factor 4E
185984	-5.8103	0.00050	23063	hCG23249.3	KIAA0261	KIAA0261
102559	-5.8102	0.00000	23198	hCG17341.3	PSME4	proteasome (prosome, macropain) activator subunit 4
142815	-5.8086	0.00010	374291	hCG21602.3	NDUFS7	NADH dehydrogenase (ubiquinone) Fe-S protein 7, 20kDa (NADH-coenzyme Q reductase)
153119	-5.8084	0.00000	6389	hCG1639814.4	SDHA	succinate dehydrogenase complex, subunit A, flavoprotein (Fp)
203645	-5.8077	0.00000	10121	hCG23005.2	ACTR1A	ARP1 actin-related protein 1 homolog A, centractin alpha (yeast)
104293	-5.8072	0.00000	29855	hCG15168.2	UBN1	ubinuclein 1
131558	-5.8062	0.00000	2195	hCG16250.2	FAT	FAT tumor suppressor homolog 1 (Drosophila)
209604	-5.8055	0.00000	null	hCG2004433	null	null
167138	-5.8038	0.00350	7327	hCG1641424.3	UBE2G2	ubiquitin-conjugating enzyme E2G 2 (UBC7 homolog, yeast)
132203	-5.8032	0.00010	5832	hCG37962.3	ALDH18A1	aldehyde dehydrogenase 18 family, member A1
143873	-5.8016	0.00000	54534	null	MRPL50	mitochondrial ribosomal protein L50
169750	-5.7993	0.00110	10617	hCG40737.3	STAMBP	STAM binding protein
168268	-5.7988	0.00000	51133	hCG37736.3	KCTD3	potassium channel tetramerisation domain containing 3
111166	-5.7973	0.00000	3107	hCG2043273	HLA-C	major histocompatibility complex, class I, C
117048	-5.7946	0.00000	65003	hCG2017204	MRPL11	mitochondrial ribosomal protein L11
176727	-5.7934	0.00000	3842	hCG2015745	TNPO1	transportin 1
175900	-5.7901	0.00000	25796	hCG1778174.2	PGLS	6-phosphogluconolactonase
105260	-5.7886	0.00000	6732	hCG15775.4	SRPK1	SFRS protein kinase 1
154699	-5.7847	0.00000	57333	hCG1998059	RCN3	reticulocalbin 3, EF-hand calcium binding domain
168946	-5.7841	0.00010	51009	hCG32912.4	DERL2	Der1-like domain family, member 2
236671	-5.7835	0.00000	391044	hCG1780224.2	LOC391044	null
183721	-5.7784	0.00000	116150|389850	hCG1640867.2	C6orf68|LOC389850	chromosome 6 open reading frame 68
165983	-5.7783	0.00050	10460	hCG18955.3	TACC3	transforming, acidic coiled-coil containing protein 3
161404	-5.7769	0.00000	55723	hCG27531.3	ASF1B	ASF1 anti-silencing function 1 homolog B (S. cerevisiae)
131781	-5.7768	0.00190	4221	hCG2017452.1	MEN1	multiple endocrine neoplasia I
224395	-5.7754	0.00140	595	null	CCND1	cyclin D1
212484	-5.7749	0.00080	55644	hCG2013695	OSGEP	O-sialoglycoprotein endopeptidase
212544	-5.7743	0.00010	114804	hCG1817977.2	RNF157	ring finger protein 157
114765	-5.7704	0.00000	10767	hCG2039561	HBS1L	HBS1-like (S. cerevisiae)
208497	-5.7702	0.00200	7090	hCG38796.3	TLE3	transducin-like enhancer of split 3 (E(sp1) homolog, Drosophila)
173022	-5.7697	0.00050	977	hCG1993428.1	CD151	CD151 antigen
168215	-5.7678	0.00070	11147	hCG1780154.3	HHLA3	HERV-H LTR-associating 3
182922	-5.7678	0.00070	23463	hCG22628.3	ICMT	isoprenylcysteine carboxyl methyltransferase
130465	-5.7668	0.00000	990	hCG1643836.2	CDC6	CDC6 cell division cycle 6 homolog (S. cerevisiae)
120306	-5.763	0.00000	55032	hCG17788.3	SLC35A5	solute carrier family 35, member A5
156029	-5.7629	0.00000	55251|4661	hCG2045877|hCG22758.3	PCMTD2|MYT1	protein-L-isoaspartate (D-aspartate) O-methyltransferase domain containing 2|myelin transcription factor 1
225278	-5.7628	0.00000	5723	hCG1811513.1	PSPH	phosphoserine phosphatase
103273	-5.7624	0.00000	64785	hCG15106.3	FLJ13912	null
164020	-5.7616	0.00000	null	hCG2042180	null	null
220398	-5.7612	0.00000	null	hCG2042338	null	null
155302	-5.7606	0.00000	8841	hCG42506.2	HDAC3	histone deacetylase 3
228659	-5.7597	0.00000	92312	hCG1996329	LOC92312	null
117972	-5.7583	0.00000	null	hCG1781140.2	null	null
117437	-5.7579	0.00000	51106	hCG32337.2	TFB1M	transcription factor B1, mitochondrial
694034	-5.7577	0.00000	null	null	null	null
107518	-5.7567	0.00000	9790	hCG2006799	BMS1L	BMS1-like, ribosome assembly protein (yeast)
179303	-5.7553	0.00000	5422	hCG1743100.2	POLA	polymerase (DNA directed), alpha
167716	-5.7543	0.00000	3460	hCG401179.3	IFNGR2	interferon gamma receptor 2 (interferon gamma transducer 1)
214925	-5.7535	0.00000	null	hCG1647035.4	null	null
151417	-5.7529	0.00000	23111	hCG32832.3	SPG20	spastic paraplegia 20, spartin (Troyer syndrome)
209010	-5.7521	0.00410	9700	hCG1778932.4	ESPL1	extra spindle poles like 1 (S. cerevisiae)
194114	-5.7483	0.00000	2309	hCG34124.4	FOXO3A	forkhead box O3A
131002	-5.7477	0.00000	57680	hCG41220.2	CHD8	chromodomain helicase DNA binding protein 8
150170	-5.7455	0.00000	6576	hCG17246.3	SLC25A1	solute carrier family 25 (mitochondrial carrier; citrate transporter), member 1
183258	-5.7439	0.00010	54733	hCG40696.3	SLC35F2	solute carrier family 35, member F2
712838	-5.7426	0.00000	null	hCG41114.3	null	null
195455	-5.7391	0.00000	27163	hCG23846.3	ASAHL	N-acylsphingosine amidohydrolase (acid ceramidase)-like
119696	-5.738	0.00000	5092	hCG22818.3	PCBD1	pterin-4 alpha-carbinolamine dehydratase/dimerization cofactor of hepatocyte nuclear factor 1 alpha (TCF1)
185853	-5.7339	0.00060	3959	hCG1776358.1	LGALS3BP	lectin, galactoside-binding, soluble, 3 binding protein
151437	-5.7302	0.00000	null	hCG1643192.2	null	null
137452	-5.7286	0.00770	55020	hCG41798.3	FLJ20699	null
108545	-5.7281	0.00000	28960	hCG39127.2	DCPS	decapping enzyme, scavenger
117712	-5.7265	0.00000	10623	hCG37369.3	POLR3C	polymerase (RNA) III (DNA directed) polypeptide C (62kD)
228617	-5.7254	0.00000	null	hCG2032915	null	null
202359	-5.7243	0.00060	51256	hCG37421.3	TBC1D7	TBC1 domain family, member 7
171533	-5.7218	0.00000	54955	hCG25688.3	C1orf109	chromosome 1 open reading frame 109
172191	-5.7204	0.00130	57655	hCG25608.4	GRAMD1A	GRAM domain containing 1A
106202	-5.719	0.00300	80146	hCG1812089.1	UXS1	UDP-glucuronate decarboxylase 1
103795	-5.713	0.00000	null	hCG1793363.2	null	null
192269	-5.7122	0.00000	6944	hCG1741230.1	VPS72	vacuolar protein sorting 72 (yeast)
157404	-5.711	0.00000	10588	hCG24829.3	MTHFS	5,10-methenyltetrahydrofolate synthetase (5-formyltetrahydrofolate cyclo-ligase)
185042	-5.7098	0.00000	2992	hCG21210.3	GYG1	glycogenin 1
211823	-5.7066	0.00000	null	hCG2041301.1	null	null
158708	-5.7062	0.00000	54977	hCG17021.2	FLJ20551	null
227666	-5.706	0.00000	332	hCG27811.2	BIRC5	baculoviral IAP repeat-containing 5 (survivin)
182997	-5.7047	0.00000	9868	hCG26832.3	TOMM70A	translocase of outer mitochondrial membrane 70 homolog A (yeast)
213889	-5.6991	0.00000	6433	hCG1811878.2	SFRS8	splicing factor, arginine/serine-rich 8 (suppressor-of-white-apricot homolog, Drosophila)
115418	-5.6983	0.00000	84445	hCG24669.2	LZTS2	leucine zipper, putative tumor suppressor 2
166400	-5.6967	0.00000	55695	hCG39703.4	NSUN5	NOL1/NOP2/Sun domain family, member 5
167635	-5.6951	0.00000	445	hCG31245.3	ASS	argininosuccinate synthetase
151844	-5.6949	0.00100	526	hCG23558.3	ATP6V1B2	ATPase, H+ transporting, lysosomal 56/58kDa, V1 subunit B, isoform 2
192552	-5.6905	0.00000	9352	hCG23140.3	TXNL1	thioredoxin-like 1
132022	-5.6882	0.00000	null	hCG2040289	null	null
175887	-5.6882	0.00000	5360	hCG37180.3	PLTP	phospholipid transfer protein
119665	-5.6867	0.00440	30851	hCG33216.2	TAX1BP3	Tax1 (human T-cell leukemia virus type I) binding protein 3
109636	-5.6863	0.00000	22908	hCG15438.3	SACM1L	SAC1 suppressor of actin mutations 1-like (yeast)
106672	-5.6819	0.00000	79031	hCG1737657.1	PDCL3	phosducin-like 3
178067	-5.6794	0.00000	22862	hCG1811703.1	FNDC3A	fibronectin type III domain containing 3A
144383	-5.6779	0.00000	4904	hCG20769.3	YBX1	Y box binding protein 1
103910	-5.6761	0.00000	51759	hCG28389.3	C9orf78	chromosome 9 open reading frame 78
148604	-5.6747	0.00560	7249	hCG1992435	TSC2	tuberous sclerosis 2
115103	-5.6743	0.00000	23369	hCG32092.2	PUM2	pumilio homolog 2 (Drosophila)
175839	-5.6738	0.00000	55974	null	RAG1AP1	recombination activating gene 1 activating protein 1
107104	-5.6704	0.00000	null	hCG2043494	null	null
163450	-5.6672	0.00000	6767	hCG2043557	ST13	suppression of tumorigenicity 13 (colon carcinoma) (Hsp70 interacting protein)
129859	-5.6649	0.00000	51074	hCG15651.1	APIP	APAF1 interacting protein
184681	-5.6599	0.00020	93183	hCG1792038.2	PIGM	phosphatidylinositol glycan, class M
159298	-5.6543	0.00010	55830	hCG17563.3	GLT8D1	glycosyltransferase 8 domain containing 1
190621	-5.6519	0.00000	24148	hCG22757.2	C20orf14	chromosome 20 open reading frame 14
206304	-5.6515	0.00000	90441	hCG37572.2	ZNF622	zinc finger protein 622
203857	-5.6488	0.00240	23193	hCG20384.2	GANAB	glucosidase, alpha; neutral AB
200734	-5.6479	0.00000	113174	hCG15540.2	SAAL1	serum amyloid A-like 1
157206	-5.6445	0.00000	1453	hCG18806.2	CSNK1D	casein kinase 1, delta
158350	-5.644	0.00000	4144	hCG34602.3	MAT2A	methionine adenosyltransferase II, alpha
119226	-5.6394	0.00010	81631	hCG1640631.2	MAP1LC3B	microtubule-associated protein 1 light chain 3 beta
213008	-5.6392	0.00000	4236	hCG37732.3	MFAP1	microfibrillar-associated protein 1
210449	-5.6357	0.00000	442028	hCG1820743.2	LOC442028	null
105712	-5.634	0.00010	51147	hCG25927.3	ING4	inhibitor of growth family, member 4
171056	-5.6334	0.00000	10491	hCG1996245	CRTAP	cartilage associated protein
148230	-5.6314	0.00000	55005	hCG21986.3	C6orf96	chromosome 6 open reading frame 96
175422	-5.6311	0.00000	10419	hCG41976.3	SKB1	SKB1 homolog (S. pombe)
159718	-5.6303	0.00000	5433	hCG42602.3	POLR2D	polymerase (RNA) II (DNA directed) polypeptide D
228889	-5.6283	0.00000	null	hCG1641578.3	null	null
234790	-5.6282	0.00000	null	hCG2026991	null	null
183743	-5.6278	0.00000	387	hCG20136.3	RHOA	ras homolog gene family, member A
220850	-5.6249	0.00000	11243	hCG2044777|hCG1999356.2	PMF1	polyamine-modulated factor 1
203507	-5.6246	0.00000	80727	hCG18437.4	TTYH3	tweety homolog 3 (Drosophila)
168202	-5.6245	0.00000	8878	hCG15279.3	SQSTM1	sequestosome 1
203429	-5.6178	0.00310	23647	hCG24077.3	ARFIP2	ADP-ribosylation factor interacting protein 2 (arfaptin 2)
199094	-5.617	0.00000	10591	hCG17639.3	C6orf108	chromosome 6 open reading frame 108
196426	-5.614	0.00950	5980	hCG1817939.1	REV3L	REV3-like, catalytic subunit of DNA polymerase zeta (yeast)
170354	-5.6137	0.00060	55168	hCG19012.3	MRPS18A	mitochondrial ribosomal protein S18A
174241	-5.6127	0.00000	51645	hCG15366.3	PPIL1	peptidylprolyl isomerase (cyclophilin)-like 1
113678	-5.6124	0.00000	790	hCG23710.3	CAD	carbamoyl-phosphate synthetase 2, aspartate transcarbamylase, and dihydroorotase
112648	-5.6118	0.00000	9862	hCG30017.3	THRAP4	thyroid hormone receptor associated protein 4
144882	-5.6071	0.00000	null	hCG2040170	null	null
125028	-5.605	0.00090	7071	hCG15009.2	KLF10	Kruppel-like factor 10
134842	-5.6047	0.00000	51642	hCG27337.3	MRPL48	mitochondrial ribosomal protein L48
178379	-5.6037	0.00000	2720	hCG31755.3	GLB1	galactosidase, beta 1
115317	-5.602	0.00010	57117	hCG2030624	PHF22	PHD finger protein 22
145597	-5.6018	0.00020	55666	hCG1811524.1	NPL4	null
110562	-5.5996	0.00000	10775	hCG14700.4	POP4	processing of precursor 4, ribonuclease P/MRP subunit (S. cerevisiae)
200912	-5.5988	0.00000	8906	hCG2014408	AP1G2	adaptor-related protein complex 1, gamma 2 subunit
118377	-5.596	0.00000	8325	hCG25292.1	FZD8	frizzled homolog 8 (Drosophila)
128717	-5.5957	0.00000	136319	hCG16971.2	MTPN	myotrophin
162448	-5.5932	0.00120	null	hCG2040205	null	null
228678	-5.5911	0.00000	null	hCG1792742.1	null	null
152816	-5.5904	0.00000	2870	hCG40283.4	GRK6	G protein-coupled receptor kinase 6
208879	-5.5904	0.00000	994	hCG39252.5	CDC25B	cell division cycle 25B
174684	-5.5892	0.00000	65264	hCG27511.3	UBE2Z	ubiquitin-conjugating enzyme E2Z (putative)
149342	-5.5891	0.00000	54505	hCG40449.4	DHX29	DEAH (Asp-Glu-Ala-His) box polypeptide 29
111742	-5.5869	0.00000	132321	hCG1640487.3	LOC132321	null
109321	-5.5863	0.00000	387882	hCG1820713.1	LOC387882	null
170505	-5.5858	0.00000	402643	hCG38394.5	LOC402643	null
116206	-5.585	0.00000	3192	hCG22289.3	HNRPU	heterogeneous nuclear ribonucleoprotein U (scaffold attachment factor A)
117532	-5.5814	0.00070	6389	hCG1639814.4	SDHA	succinate dehydrogenase complex, subunit A, flavoprotein (Fp)
222573	-5.5806	0.00000	7170	hCG1997142	TPM3	tropomyosin 3
206563	-5.5795	0.00000	54913	hCG1643228.2	RPP25	ribonuclease P 25kDa subunit
105728	-5.5793	0.00000	8091	hCG1818533.1	HMGA2	high mobility group AT-hook 2
126753	-5.5792	0.00000	154467	hCG1779231.1	C6orf129	chromosome 6 open reading frame 129
107578	-5.573	0.00000	201283	hCG1748595.2	FLJ32065	null
222735	-5.5717	0.00010	51144	hCG16453.4	HSD17B12	hydroxysteroid (17-beta) dehydrogenase 12
212496	-5.5715	0.00000	84232	hCG19560.3	MAF1	MAF1 homolog (S. cerevisiae)
201456	-5.5689	0.00000	null	hCG2041285	null	null
130678	-5.5678	0.00000	5036	null	PA2G4	proliferation-associated 2G4, 38kDa
206199	-5.5675	0.00000	402397	hCG16827.4	LOC402397	null
123437	-5.567	0.00000	6678	hCG39149.2	SPARC	secreted protein, acidic, cysteine-rich (osteonectin)
100912	-5.5665	0.00040	null	hCG2041182	null	null
127745	-5.5664	0.00070	50512	hCG1685952.2	PODXL2	podocalyxin-like 2
225275	-5.5657	0.00000	10933	hCG2005375	MORF4L1	mortality factor 4 like 1
101339	-5.5641	0.00210	113829	hCG1782876.1	SLC35A4	solute carrier family 35, member A4
154912	-5.5615	0.00000	64978	hCG1776092.2	MRPL38	mitochondrial ribosomal protein L38
174895	-5.5612	0.00000	8780	hCG37755.3	RIOK3	RIO kinase 3 (yeast)
103010	-5.5609	0.00000	25898	hCG2027846	RCHY1	ring finger and CHY zinc finger domain containing 1
203030	-5.5581	0.00000	347733	hCG1783210.2	TUBB2B	tubulin, beta 2B
145481	-5.5577	0.00000	9921	hCG27770.2	RNF10	ring finger protein 10
143791	-5.5564	0.00000	null	hCG37332.3	null	null
115975	-5.5548	0.00850	214	hCG27958.2	ALCAM	activated leukocyte cell adhesion molecule
143111	-5.5541	0.00060	84706	hCG23322.3	GPT2	glutamic pyruvate transaminase (alanine aminotransferase) 2
160774	-5.5512	0.00000	10284	hCG2019627.1	SAP18	sin3-associated polypeptide, 18kDa
190803	-5.5511	0.00010	null	hCG23535.3	null	null
167335	-5.5508	0.00000	7138	hCG1731493.2	TNNT1	troponin T type 1 (skeletal, slow)
134595	-5.5482	0.00000	84930	hCG25242.3	MASTL	microtubule associated serine/threonine kinase-like
157732	-5.5474	0.00000	81926	hCG2004363.1	C19orf27	chromosome 19 open reading frame 27
174499	-5.5465	0.00000	51227	hCG401233.3	PIGP	phosphatidylinositol glycan, class P
178043	-5.5444	0.00000	55269	hCG2019837.1	PSPC1	paraspeckle component 1
234821	-5.5439	0.00000	null	hCG1750237.3	null	null
143461	-5.5438	0.00000	29985	hCG25250.4	SLC39A3	solute carrier family 39 (zinc transporter), member 3
134716	-5.543	0.00010	55147	hCG41980.3	RBM23	RNA binding motif protein 23
175521	-5.5419	0.00000	6905	hCG23762.3	TBCE	tubulin-specific chaperone e
223217	-5.5415	0.00000	9519	null	TBPL1	TBP-like 1
146475	-5.5394	0.00000	8560	hCG1736748.2	DEGS1	degenerative spermatocyte homolog 1, lipid desaturase (Drosophila)
146580	-5.5391	0.00000	1482	hCG41243.3	NKX2-5	NK2 transcription factor related, locus 5 (Drosophila)
119684	-5.5378	0.00010	22903	hCG38132.3	BTBD3	BTB (POZ) domain containing 3
213781	-5.5373	0.00130	51150	hCG19193.3	SDF4	stromal cell derived factor 4
202211	-5.5358	0.00000	80324	hCG1744445.2	PUS1	pseudouridylate synthase 1
190661	-5.5356	0.00000	6139	hCG24487.2	RPL17	ribosomal protein L17
212326	-5.5355	0.00000	54892	hCG20181.3	LUZP5	leucine zipper protein 5
170767	-5.5341	0.00240	5424	hCG22928.3	POLD1	polymerase (DNA directed), delta 1, catalytic subunit 125kDa
179545	-5.5317	0.00000	166	hCG2005178.1	AES	amino-terminal enhancer of split
200565	-5.5295	0.00000	26263	hCG38310.4	FBXO22	F-box protein 22
147011	-5.5277	0.00010	55761	hCG15140.4	TTC17	tetratricopeptide repeat domain 17
165396	-5.5275	0.00010	1793	hCG1818436.1	DOCK1	dedicator of cytokinesis 1
103021	-5.5271	0.00010	23077	hCG1811538.1	MYCBP2	MYC binding protein 2
179975	-5.5223	0.00000	7922	hCG2042252.1	SLC39A7	solute carrier family 39 (zinc transporter), member 7
168716	-5.5209	0.00150	null	hCG1816049.2	null	null
154932	-5.5206	0.00000	2896	hCG30297.2	GRN	granulin
190678	-5.5176	0.00000	29082	hCG2039650	CHMP4A	chromatin modifying protein 4A
142863	-5.5129	0.00360	23644	hCG28105.3	RCD-8	null
127936	-5.5126	0.00000	10488	hCG31362.3	CREB3	cAMP responsive element binding protein 3
183942	-5.5096	0.00000	127262	hCG20081.3	FAM79A	family with sequence similarity 79, member A
108284	-5.5089	0.00000	1525	hCG2008096	CXADR	coxsackie virus and adenovirus receptor
148058	-5.5069	0.00020	5965	hCG2009728	RECQL	RecQ protein-like (DNA helicase Q1-like)
153821	-5.5053	0.00000	80347	hCG16963.2	COASY	Coenzyme A synthase
191349	-5.505	0.00000	9343	hCG28234.3	EFTUD2	elongation factor Tu GTP binding domain containing 2
199113	-5.5038	0.00000	64979	hCG22863.3	MRPL36	mitochondrial ribosomal protein L36
223242	-5.5032	0.00000	126129	hCG2039825	CPT1C	carnitine palmitoyltransferase 1C
209377	-5.5027	0.00030	6319	hCG19413.3	SCD	stearoyl-CoA desaturase (delta-9-desaturase)
151843	-5.5026	0.00060	9611	hCG1999320	NCOR1	nuclear receptor co-repressor 1
174755	-5.5008	0.00000	51307	hCG18784.3	FAM53C	family with sequence similarity 53, member C
180380	-5.4991	0.00000	57448	hCG23729.3	BIRC6	baculoviral IAP repeat-containing 6 (apollon)
171756	-5.4964	0.00000	1119	hCG20257.2	CHKA	choline kinase alpha
114804	-5.4955	0.00030	5756	null	PTK9	PTK9 protein tyrosine kinase 9
184486	-5.4952	0.00000	4712	hCG30272.3	NDUFB6	NADH dehydrogenase (ubiquinone) 1 beta subcomplex, 6, 17kDa
205457	-5.4933	0.00000	9131	hCG20999.4	PDCD8	programmed cell death 8 (apoptosis-inducing factor)
187138	-5.4921	0.00240	9455	hCG18007.2	HOMER2	homer homolog 2 (Drosophila)
122912	-5.4917	0.00000	687	hCG28191.4	KLF9	Kruppel-like factor 9
164001	-5.488	0.00000	64397	hCG40432.2	ZFP106	zinc finger protein 106 homolog (mouse)
172499	-5.4879	0.00000	9092	hCG23307.2	SART1	squamous cell carcinoma antigen recognised by T cells
216319	-5.4871	0.00410	79979	hCG1783031.2	CXorf34	chromosome X open reading frame 34
177566	-5.4867	0.00570	5868	hCG1776267.2	RAB5A	RAB5A, member RAS oncogene family
165131	-5.4863	0.00230	8243	hCG18494.3	SMC1L1	SMC1 structural maintenance of chromosomes 1-like 1 (yeast)
125210	-5.4862	0.00000	3069	hCG33048.3	HDLBP	high density lipoprotein binding protein (vigilin)
225640	-5.4862	0.00000	51136	hCG2000497	LOC51136	null
118143	-5.4803	0.00000	1639	hCG1988256	DCTN1	dynactin 1 (p150, glued homolog, Drosophila)
207908	-5.4794	0.00000	201163	hCG1775424.2	FLCN	folliculin
136270	-5.4775	0.00040	6605	hCG2005526	SMARCE1	SWI/SNF related, matrix associated, actin dependent regulator of chromatin, subfamily e, member 1
104955	-5.4731	0.00360	9552	hCG1986010	SPAG7	sperm associated antigen 7
193431	-5.4717	0.00070	10423	hCG21626.4	CDIPT	CDP-diacylglycerol--inositol 3-phosphatidyltransferase (phosphatidylinositol synthase)
148844	-5.471	0.00000	54808	hCG24489.3	DYM	dymeclin
465337	-5.471	0.00000	null	null	null	null
167820	-5.4695	0.00000	11215	hCG32171.3	AKAP11	A kinase (PRKA) anchor protein 11
158523	-5.4678	0.00000	5048	hCG32975.3	PAFAH1B1	platelet-activating factor acetylhydrolase, isoform Ib, alpha subunit 45kDa
181789	-5.4674	0.00000	80199	hCG21121.3	FLJ22688	null
186940	-5.4665	0.00000	84798	hCG2008493.1	MGC13170	null
150996	-5.4664	0.00000	51079	hCG38561.3	NDUFA13	NADH dehydrogenase (ubiquinone) 1 alpha subcomplex, 13
190011	-5.4656	0.00000	4131	hCG37848.3	MAP1B	microtubule-associated protein 1B
229341	-5.4645	0.00000	null	hCG15865.2	null	null
488019	-5.4621	0.00000	null	hCG21173.3	null	null
231859	-5.4615	0.00410	null	hCG1651441.2	null	null
186327	-5.4601	0.00000	null	hCG2000828.1	null	null
111681	-5.4592	0.00000	11332	hCG22629.2	ACOT7	acyl-CoA thioesterase 7
188335	-5.459	0.00000	131076	hCG18584.2	LOC131076	null
127684	-5.456	0.00000	51616	null	TAF9B	TAF9B RNA polymerase II, TATA box binding protein (TBP)-associated factor, 31kDa
154223	-5.4548	0.00010	2632	hCG26798.3	GBE1	glucan (1,4-alpha-), branching enzyme 1 (glycogen branching enzyme, Andersen disease, glycogen storage disease type IV)
132156	-5.4542	0.00120	90379	hCG27533.3	LOC90379	null
129951	-5.4537	0.00000	65979	hCG2032202	PHACTR4	phosphatase and actin regulator 4
131694	-5.4536	0.00000	79002	hCG172498.2	MGC2803	null
157990	-5.4489	0.00000	3455	hCG2008554.2	IFNAR2	interferon (alpha, beta and omega) receptor 2
196745	-5.4485	0.00000	64223	hCG41032.3	GBL	null
181098	-5.4484	0.00000	26275	hCG24795.3	HIBCH	3-hydroxyisobutyryl-Coenzyme A hydrolase
174254	-5.4479	0.00010	29108	hCG21146.3	PYCARD	PYD and CARD domain containing
182239	-5.444	0.00000	10093	hCG1995701.1	ARPC4	actin related protein 2/3 complex, subunit 4, 20kDa
112185	-5.4437	0.00010	57786|30833	hCG27466.4	RBAK|NT5C	5', 3'-nucleotidase, cytosolic
154607	-5.443	0.00000	53827	hCG25594.3	FXYD5	FXYD domain containing ion transport regulator 5
116725	-5.4427	0.00000	25923	hCG2017313.2	DKFZP564J0863	null
130541	-5.4408	0.00000	23022	hCG2026123.1	PALLD	palladin, cytoskeletal associated protein
147922	-5.4381	0.00000	984|985	null	CDC2L1|CDC2L2	cell division cycle 2-like 1 (PITSLRE proteins)|cell division cycle 2-like 2 (PITSLRE proteins)
105570	-5.4372	0.00000	null	hCG1644324.3	null	null
236412	-5.4351	0.00000	null	hCG1789739.1	null	null
186405	-5.435	0.00000	11282	hCG15281.3	MGAT4B	mannosyl (alpha-1,3-)-glycoprotein beta-1,4-N-acetylglucosaminyltransferase, isozyme B
235952	-5.4347	0.00000	null	null	null	null
206345	-5.4322	0.00000	51529	hCG1747917.3	ANAPC11	APC11 anaphase promoting complex subunit 11 homolog (yeast)
220101	-5.4319	0.00000	51234	hCG38789.3	LOC51234	null
185658	-5.4315	0.00140	9371	hCG38807.3	KIF3B	kinesin family member 3B
157804	-5.4298	0.00250	83759	hCG1641312.3	RBM30	RNA binding motif protein 30
128108	-5.4297	0.00000	1337	hCG1778021.2	COX6A1	cytochrome c oxidase subunit VIa polypeptide 1
125575	-5.4289	0.00000	1798	hCG39397.3	DPAGT1	dolichyl-phosphate (UDP-N-acetylglucosamine) N-acetylglucosaminephosphotransferase 1 (GlcNAc-1-P transferase)
112025	-5.4275	0.00000	138716	hCG1748285.2	C9orf23	chromosome 9 open reading frame 23
125813	-5.4275	0.00000	29098	hCG31282.4	RANGNRF	null
184984	-5.4273	0.00000	3714	hCG1748359.2	JAG2	jagged 2
236204	-5.4269	0.00000	null	hCG18053.3	null	null
105868	-5.4236	0.00000	10953	hCG38358.3	TOMM34	translocase of outer mitochondrial membrane 34
104697	-5.4226	0.00000	8818	hCG18554.3	DPM2	dolichyl-phosphate mannosyltransferase polypeptide 2, regulatory subunit
196427	-5.4188	0.00000	56927	hCG1811164.1	GPR108	G protein-coupled receptor 108
235372	-5.4182	0.00370	442022	hCG1989828	LOC442022	null
208732	-5.4176	0.00000	5476	hCG38374.3	PPGB	protective protein for beta-galactosidase (galactosialidosis)
184015	-5.4157	0.00000	5590	hCG24595.3	PRKCZ	protein kinase C, zeta
227367	-5.4151	0.00000	5700	null	PSMC1	proteasome (prosome, macropain) 26S subunit, ATPase, 1
150510	-5.4133	0.00000	80895	hCG23034.2	ILKAP	integrin-linked kinase-associated serine/threonine phosphatase 2C
201693	-5.4133	0.00000	56994	hCG21841.3	CHPT1	choline phosphotransferase 1
186980	-5.4074	0.00060	112869	hCG15724.4	LOC112869	null
151061	-5.4064	0.00000	81555	hCG36947.3	YIPF5	Yip1 domain family, member 5
181263	-5.4057	0.00000	10606	hCG1779482.1|hCG2027161	PAICS	phosphoribosylaminoimidazole carboxylase, phosphoribosylaminoimidazole succinocarboxamide synthetase
164042	-5.4036	0.00000	57862	hCG21725.3	ZNF410	zinc finger protein 410
211028	-5.4029	0.00000	835	hCG20684.4	CASP2	caspase 2, apoptosis-related cysteine peptidase (neural precursor cell expressed, developmentally down-regulated 2)
232706	-5.4021	0.00100	153339	hCG2015869|hCG2015868.1	MGC23909	null
174663	-5.4019	0.00030	58497	hCG1778770.1	PRUNE	prune homolog (Drosophila)
215347	-5.401	0.00000	84293	null	C10orf58	chromosome 10 open reading frame 58
160897	-5.399	0.00000	null	hCG1640925.5	null	null
144634	-5.3978	0.00330	54676	hCG19008.3	GTPBP2	GTP binding protein 2
184396	-5.3975	0.00000	10436	hCG25956.5	C2F	null
231459	-5.397	0.00000	null	hCG1786996.2	null	null
144479	-5.3943	0.00100	150207	hCG2010985.1	LOC150207	null
156018	-5.3932	0.00000	900	hCG37710.3	CCNG1	cyclin G1
148534	-5.3914	0.00000	57219	hCG2026755	KIAA1327	null
179489	-5.3889	0.00030	83543	hCG30196.2	C9orf58	chromosome 9 open reading frame 58
185731	-5.387	0.00000	800	hCG17453.3	CALD1	caldesmon 1
186092	-5.3851	0.00000	351	hCG1810805.3	APP	amyloid beta (A4) precursor protein (peptidase nexin-II, Alzheimer disease)
156435	-5.3843	0.00030	1911	hCG25221.2|hCG2003719.1	PHC1	polyhomeotic-like 1 (Drosophila)
140797	-5.3831	0.00000	10961	null	ERP29	endoplasmic reticulum protein 29
166132	-5.3829	0.00060	84549	hCG50188.3	RBM13	RNA binding motif protein 13
177061	-5.3806	0.00050	92609	hCG1996416	TIMM50	translocase of inner mitochondrial membrane 50 homolog (yeast)
163142	-5.3803	0.00000	708	hCG2040042	C1QBP	complement component 1, q subcomponent binding protein
140544	-5.3791	0.00000	54504	hCG1745093.3	CPVL	carboxypeptidase, vitellogenic-like
106336	-5.3782	0.00040	80224	hCG1812122.2	NUBPL	nucleotide binding protein-like
174320	-5.377	0.00010	27229	hCG39709.2	76P	null
141734	-5.3768	0.00000	1107	hCG42030.3	CHD3	chromodomain helicase DNA binding protein 3
115385	-5.3762	0.00000	8568	hCG401290.3	D21S2056E	null
176322	-5.3712	0.00000	388677	null	NOTCH2NL	Notch homolog 2 (Drosophila) N-terminal like
129186	-5.3696	0.00050	57403	hCG27376.3	RAB22A	RAB22A, member RAS oncogene family
163129	-5.369	0.00000	26297	hCG15536.3	DELGEF	null
120321	-5.3682	0.00170	6697	hCG39506.2	SPR	sepiapterin reductase (7,8-dihydrobiopterin:NADP+ oxidoreductase)
139126	-5.3681	0.00000	10247	hCG18221.3	HRSP12	heat-responsive protein 12
125728	-5.3671	0.00000	null	hCG1644333.2	null	null
131365	-5.3655	0.00290	84759	hCG41070.4	PCGF1	polycomb group ring finger 1
188632	-5.364	0.00000	8914	hCG24977.2	TIMELESS	timeless homolog (Drosophila)
106172	-5.3616	0.00000	738	hCG23369.3	C11orf2	chromosome 11 open reading frame2
179932	-5.3611	0.00000	56945	hCG17223.3	MRPS22	mitochondrial ribosomal protein S22
196002	-5.3606	0.00000	10934	hCG1993871.1	MORF4	mortality factor 4
167072	-5.3588	0.00000	null	hCG1644608.2	null	null
162153	-5.3547	0.00000	6294	hCG2005085	SAFB	scaffold attachment factor B
202159	-5.3537	0.00000	null	hCG2041334	null	null
176681	-5.3527	0.00000	51368	hCG1997495	TEX264	testis expressed sequence 264
143096	-5.3521	0.00000	6936	hCG40358.3	C2orf3	chromosome 2 open reading frame 3
157917	-5.3493	0.00000	6790	hCG39095.5	STK6	serine/threonine kinase 6
150503	-5.3486	0.00000	1201	hCG1745226.2	CLN3	ceroid-lipofuscinosis, neuronal 3, juvenile (Batten, Spielmeyer-Vogt disease)
212532	-5.3485	0.00620	1829	hCG25472.3	DSG2	desmoglein 2
205179	-5.3483	0.00010	51524	hCG40855.3	HSPC196	null
135135	-5.3482	0.00410	5286	hCG1992260.1	PIK3C2A	phosphoinositide-3-kinase, class 2, alpha polypeptide
104119	-5.3472	0.00000	24147	hCG27948.2	FJX1	four jointed box 1 (Drosophila)
679160	-5.3471	0.00000	null	hCG16320.2	null	null
123514	-5.3463	0.00000	1355	hCG18017.3	COX15	COX15 homolog, cytochrome c oxidase assembly protein (yeast)
143097	-5.3456	0.00000	389203	hCG17599.2	LOC389203	null
223270	-5.3447	0.00000	91408	hCG2031635.1	BTF3L4	basic transcription factor 3-like 4
145763	-5.343	0.00000	55260	hCG15259.4	FLJ10922	null
119772	-5.342	0.00110	3092	hCG39071.3	HIP1	huntingtin interacting protein 1
147463	-5.3381	0.00000	1535	hCG1723965.1	CYBA	cytochrome b-245, alpha polypeptide
179734	-5.3372	0.00140	92070	hCG1818415.1	MGC21675	null
162087	-5.3369	0.00040	2643	hCG22618.3	GCH1	GTP cyclohydrolase 1 (dopa-responsive dystonia)
152328	-5.3365	0.00000	2937	hCG38496.4	GSS	glutathione synthetase
194691	-5.3359	0.00000	93622	hCG1981777	LOC93622	null
143388	-5.3349	0.00000	23646	hCG1995506	PLD3	phospholipase D family, member 3
142563	-5.3342	0.00010	5595	hCG1983753.1	MAPK3	mitogen-activated protein kinase 3
115874	-5.3325	0.00000	389352	hCG1644641.4	LOC389352	null
151759	-5.3315	0.00000	6319	hCG19413.3|hCG1744742.2	SCD	stearoyl-CoA desaturase (delta-9-desaturase)
158210	-5.3315	0.00000	51495	null	PTPLAD1	protein tyrosine phosphatase-like A domain containing 1
234622	-5.331	0.00000	null	hCG2003919.1	null	null
187398	-5.3248	0.00070	null	hCG1820827.2	null	null
125840	-5.3221	0.00000	7342	hCG20073.4	UBP1	upstream binding protein 1 (LBP-1a)
402878	-5.3192	0.00000	6729	hCG2039249	SRP54	signal recognition particle 54kDa
164386	-5.3187	0.00000	8479	hCG18232.3	HIRIP3	HIRA interacting protein 3
109887	-5.3157	0.00000	22827	hCG40718.3	SIAHBP1	null
103720	-5.3136	0.00000	9320	hCG1811426.1	TRIP12	thyroid hormone receptor interactor 12
188497	-5.3125	0.00020	159	hCG15389.3	ADSS	adenylosuccinate synthase
194346	-5.3116	0.00000	3837	hCG1773668.2	KPNB1	karyopherin (importin) beta 1
138702	-5.311	0.00010	5781	hCG1782075.4	PTPN11	protein tyrosine phosphatase, non-receptor type 11 (Noonan syndrome 1)
152007	-5.3082	0.00100	10778	hCG2020916	ZNF271	zinc finger protein 271
120963	-5.3078	0.00000	55954	hCG2011152	ZMAT5	zinc finger, matrin type 5
177744	-5.3065	0.00000	83695	hCG27042.2	MGC13204	null
231105	-5.3064	0.00000	392872|442286	hCG1745092.2	LOC392872|LOC442286	null
168565	-5.3059	0.00250	55602	hCG95823.3	CARF	null
157216	-5.3056	0.00000	1666	hCG33062.2	DECR1	2,4-dienoyl CoA reductase 1, mitochondrial
141108	-5.3035	0.00000	23199	hCG17048.3	KIAA0182	null
180571	-5.3035	0.00000	6143	hCG31402.3	RPL19	ribosomal protein L19
193402	-5.3032	0.00000	23741	hCG41785.2	CRI1	CREBBP/EP300 inhibitor 1
151864	-5.3028	0.00240	55775	hCG21753.2	TDP1	tyrosyl-DNA phosphodiesterase 1
111478	-5.3026	0.00140	57106	hCG38651.2	KLP1	null
196102	-5.3025	0.00000	1398	hCG28712.3	CRK	v-crk sarcoma virus CT10 oncogene homolog (avian)
139818	-5.2983	0.00000	10897	hCG2019672	YIF1A	Yip1 interacting factor homolog A (S. cerevisiae)
148420	-5.2962	0.00000	8347	null	HIST1H2BC	histone 1, H2bc
130490	-5.2958	0.00000	55760	hCG40942.2	DHX32	DEAH (Asp-Glu-Ala-His) box polypeptide 32
179860	-5.2957	0.00000	54931	hCG39275.3	RG9MTD1	RNA (guanine-9-) methyltransferase domain containing 1
206278	-5.2932	0.00000	14	hCG16292.4	AAMP	angio-associated, migratory cell protein
177135	-5.2925	0.00030	91433	hCG32586.2	RCCD1	RCC1 domain containing 1
117142	-5.2917	0.00070	26207	hCG1817985.1	PITPNC1	phosphatidylinositol transfer protein, cytoplasmic 1
123910	-5.2912	0.00050	9440	hCG20933.3	CRSP6	cofactor required for Sp1 transcriptional activation, subunit 6, 77kDa
203833	-5.2904	0.00000	976	hCG27517.3	CD97	CD97 antigen
137656	-5.2896	0.00940	4288	hCG39602.3	MKI67	antigen identified by monoclonal antibody Ki-67
181231	-5.2881	0.00010	54468	hCG19531.3	FLJ20323	null
116147	-5.288	0.00000	4849	hCG1812176.1	CNOT3	CCR4-NOT transcription complex, subunit 3
209590	-5.2873	0.00000	337867	hCG2011751	PHGDHL1	phosphoglycerate dehydrogenase like 1
118122	-5.2844	0.00000	51295	hCG2002486	SITPEC	null
130160	-5.2833	0.00050	55234	hCG30278.2	SMU1	smu-1 suppressor of mec-8 and unc-52 homolog (C. elegans)
163843	-5.2829	0.00000	10944	hCG2043335	SMAP	null
139178	-5.2827	0.00000	9851	hCG2039831	KIAA0753	KIAA0753
178783	-5.2823	0.00220	54821	hCG1642107.3	FLJ20105	null
143640	-5.2821	0.00000	55322	hCG22824.3	FLJ11193	null
191296	-5.2813	0.00000	57708	hCG1811270.3	MIER1	mesoderm induction early response 1 homolog (Xenopus laevis)
188604	-5.2799	0.00220	84942	hCG27581.4	WDR73	WD repeat domain 73
125313	-5.2742	0.00000	10474	hCG21549.3	TADA3L	transcriptional adaptor 3 (NGG1 homolog, yeast)-like
169512	-5.2741	0.00000	85014	hCG2039833|hCG2039834.1	MGC14141	null
139053	-5.2717	0.00000	9049	hCG21053.3	AIP	aryl hydrocarbon receptor interacting protein
163200	-5.2708	0.00000	null	hCG1775189.2	null	null
183150	-5.2672	0.00000	5018	hCG2014115	OXA1L	oxidase (cytochrome c) assembly 1-like
105924	-5.2662	0.00260	54458	null	DKFZp564J157	null
165546	-5.2656	0.00000	7260	hCG1818540.1	TSSC1	tumor suppressing subtransferable candidate 1
170410	-5.2655	0.00000	7542	hCG23371.3	ZFPL1	zinc finger protein-like 1
148825	-5.265	0.00000	392531	hCG2042182	LOC392531	null
205151	-5.2642	0.00000	401967	hCG1793747.3	LOC401967	null
162174	-5.2639	0.00000	6455	hCG21932.3	SH3GL1	SH3-domain GRB2-like 1
150564	-5.2609	0.00000	55004	hCG23238.4	FLJ20625	null
209095	-5.2607	0.00030	119392	hCG1647686.3	C10orf78	chromosome 10 open reading frame 78
185802	-5.2561	0.00000	1690	hCG40905.3	COCH	coagulation factor C homolog, cochlin (Limulus polyphemus)
207524	-5.2557	0.00070	1462	hCG2015974	CSPG2	chondroitin sulfate proteoglycan 2 (versican)
219074	-5.2548	0.00080	3609	hCG2033721	ILF3	interleukin enhancer binding factor 3, 90kDa
179073	-5.2545	0.00300	92906	hCG15881.3	HNRPLL	heterogeneous nuclear ribonucleoprotein L-like
138719	-5.2529	0.00000	null	hCG1643620.1	null	null
127904	-5.2514	0.00000	84717	hCG1811165.3	HDGF2	null
164455	-5.2511	0.00430	null	hCG19589.2	null	null
119654	-5.2491	0.00000	57085	hCG1740228.3	AGTRAP	angiotensin II receptor-associated protein
233611	-5.2489	0.00000	null	hCG1645666.4	null	null
136245	-5.2437	0.00000	25832|440673	null	NBPF14|NBPF10	neuroblastoma breakpoint family, member 14|neuroblastoma breakpoint family, member 10
121580	-5.2402	0.00000	51426	hCG18353.3	POLK	polymerase (DNA directed) kappa
123195	-5.2391	0.00000	116238	hCG31813.3	TLCD1	TLC domain containing 1
156073	-5.2388	0.00500	8202	hCG44065.4	NCOA3	nuclear receptor coactivator 3
211521	-5.2379	0.00000	null	hCG21543.2	null	null
168890	-5.2377	0.00000	null	hCG1649993.3	null	null
102564	-5.2372	0.00110	441552	hCG1640833.3	LOC441552	null
215925	-5.2371	0.00000	3421	hCG2004980	IDH3G	isocitrate dehydrogenase 3 (NAD+) gamma
173095	-5.2357	0.00000	79980	hCG2019028	C20orf172	chromosome 20 open reading frame 172
158641	-5.2329	0.00000	112616	hCG20239.3	CMTM7	CKLF-like MARVEL transmembrane domain containing 7
190915	-5.2319	0.00000	84896	hCG23332.3	ATAD1	ATPase family, AAA domain containing 1
167899	-5.2311	0.00000	51075	null	TXNDC14	thioredoxin domain containing 14
186334	-5.2293	0.00000	10985	hCG27781.3	GCN1L1	GCN1 general control of amino-acid synthesis 1-like 1 (yeast)
157439	-5.2266	0.00460	112752	hCG2028821	MGC16028	null
190183	-5.2263	0.00000	3459	hCG16794.3	IFNGR1	interferon gamma receptor 1
208076	-5.2248	0.00000	23534	hCG41664.3	TNPO3	transportin 3
215580	-5.2234	0.00000	1291|5820	hCG401279.2	COL6A1|PVT1	collagen, type VI, alpha 1|Pvt1 oncogene homolog, MYC activator (mouse)
197423	-5.222	0.00000	4594	hCG21698.3	MUT	methylmalonyl Coenzyme A mutase
107385	-5.221	0.00000	1317	hCG1784803.2	SLC31A1	solute carrier family 31 (copper transporters), member 1
148637	-5.221	0.00230	4641	hCG28722.3	MYO1C	myosin IC
162018	-5.2182	0.00960	null	hCG1643070.3	null	null
178534	-5.2182	0.00000	5714	hCG42853.4	PSMD8	proteasome (prosome, macropain) 26S subunit, non-ATPase, 8
184033	-5.2167	0.00450	6885	hCG32402.3	MAP3K7	mitogen-activated protein kinase kinase kinase 7
176902	-5.2163	0.00280	null	hCG41401.2	null	null
121835	-5.2122	0.00210	57020	hCG1993553	MGC16824	null
105959	-5.2103	0.00000	706	hCG40066.3	BZRP	benzodiazapine receptor (peripheral)
181478	-5.2086	0.00260	84154	hCG1789881.2	BXDC1	brix domain containing 1
204760	-5.2081	0.00000	5719	hCG37689.2	PSMD13	proteasome (prosome, macropain) 26S subunit, non-ATPase, 13
196008	-5.207	0.00990	10489	hCG22088.2	LRRC41	leucine rich repeat containing 41
105378	-5.2068	0.00020	null	hCG1820645.2	null	null
209809	-5.2061	0.00020	11177	hCG21172.3	BAZ1A	bromodomain adjacent to zinc finger domain, 1A
172455	-5.2036	0.00000	1738	hCG17110.3	DLD	dihydrolipoamide dehydrogenase (E3 component of pyruvate dehydrogenase complex, 2-oxo-glutarate complex, branched chain keto acid dehydrogenase complex)
199204	-5.199	0.00000	51390	hCG18098.3	AIG1	androgen-induced 1
133238	-5.1944	0.00000	null	hCG30004.2	null	null
138914	-5.1918	0.00000	8678	hCG16958.2	BECN1	beclin 1 (coiled-coil, myosin-like BCL2 interacting protein)
177026	-5.1916	0.00000	51107	hCG39381.3	APH1A	anterior pharynx defective 1 homolog A (C. elegans)
196262	-5.19	0.00010	56893	hCG17180.3	UBQLN4	ubiquilin 4
204144	-5.1893	0.00000	55278	hCG43833.3	QRSL1	glutaminyl-tRNA synthase (glutamine-hydrolyzing)-like 1
235925	-5.1893	0.00000	54838	null	C10orf26	chromosome 10 open reading frame 26
210591	-5.1892	0.00000	29058	hCG2020215	C20orf30	chromosome 20 open reading frame 30
205016	-5.1871	0.00000	10135	hCG1730556.4	PBEF1	pre-B-cell colony enhancing factor 1
163592	-5.1854	0.00000	4904	null	YBX1	Y box binding protein 1
142230	-5.1852	0.00000	126789	hCG20421.4	PUSL1	pseudouridylate synthase-like 1
176590	-5.1852	0.00000	7920	hCG43724.3	BAT5	HLA-B associated transcript 5
134281	-5.185	0.00210	145567	hCG2029146.1	TTC7B	tetratricopeptide repeat domain 7B
210261	-5.1846	0.00010	84340	hCG38200.3	GFM2	G elongation factor, mitochondrial 2
192617	-5.1843	0.00000	5516	hCG2033401	PPP2CB	protein phosphatase 2 (formerly 2A), catalytic subunit, beta isoform
234476	-5.1838	0.00000	402112	hCG2005852.1	LOC402112	null
101173	-5.183	0.00300	57584	hCG24430.4|hCG2043444.1	ARHGAP21	Rho GTPase activating protein 21
148794	-5.1814	0.00000	null	hCG31582.1	null	null
215471	-5.1813	0.00000	2873	hCG1987516	GPS1	G protein pathway suppressor 1
202027	-5.1804	0.00000	572	hCG21372.2	BAD	BCL2-antagonist of cell death
139707	-5.1802	0.00000	5906	hCG1818872.1	RAP1A	RAP1A, member of RAS oncogene family
102967	-5.1719	0.00020	490	hCG27605.2	ATP2B1	ATPase, Ca++ transporting, plasma membrane 1
105488	-5.1718	0.00000	null	hCG18385.3	null	null
144701	-5.1707	0.00000	null	hCG2041284.1	null	null
184458	-5.168	0.00000	118424	hCG20420.6	UBE2J2	ubiquitin-conjugating enzyme E2, J2 (UBC6 homolog, yeast)
206073	-5.1676	0.00050	57410	hCG2018795.1	SCYL1	SCY1-like 1 (S. cerevisiae)
204015	-5.1674	0.00000	79048	hCG29918.3	SECISBP2	SECIS binding protein 2
150761	-5.1672	0.00020	83451	hCG1737328.2	ABHD11	abhydrolase domain containing 11
193851	-5.1671	0.00160	64840	hCG19840.3	PORCN	porcupine homolog (Drosophila)
235774	-5.1656	0.00000	null	hCG2022982	null	null
236117	-5.1614	0.00000	null	hCG1640850.3	null	null
202431	-5.1608	0.00000	26099	hCG2007854.1	C1orf144	chromosome 1 open reading frame 144
190155	-5.1596	0.00000	2235	hCG23251.3	FECH	ferrochelatase (protoporphyria)
166313	-5.1595	0.00340	92579	hCG30307.3	G6PC3	glucose 6 phosphatase, catalytic, 3
101676	-5.1592	0.00000	55181	hCG27483.2	C17orf71	chromosome 17 open reading frame 71
176040	-5.1584	0.00000	10075	hCG2000770.1	HUWE1	HECT, UBA and WWE domain containing 1
215361	-5.1565	0.00000	26528	hCG21583.3	DAZAP1	DAZ associated protein 1
214204	-5.1549	0.00100	null	hCG1643943.3	null	null
208956	-5.1548	0.00000	null	hCG1639748.3	null	null
115034	-5.1534	0.00000	29761	hCG401138.3	USP25	ubiquitin specific peptidase 25
122854	-5.1527	0.00000	22884	hCG1811222.1	WDR37	WD repeat domain 37
230336	-5.1517	0.00090	79786	hCG2042261	C16orf44	chromosome 16 open reading frame 44
159107	-5.1516	0.00000	79016	hCG2039968	DDA1	null
125930	-5.1513	0.00250	163126	hCG1820503.1	CRI2	CREBBP/EP300 inhibitor 2
102337	-5.1493	0.00070	90649	hCG1999761.1	ZNF486	zinc finger protein 486
179130	-5.1489	0.00000	5929	hCG16408.4	RBBP5	retinoblastoma binding protein 5
162806	-5.1483	0.00000	23141	hCG1788266.2	KIAA0692	null
211502	-5.1476	0.00000	10554	hCG2044636	AGPAT1	1-acylglycerol-3-phosphate O-acyltransferase 1 (lysophosphatidic acid acyltransferase, alpha)
113100	-5.1473	0.00000	201161	hCG28937.3	PRR6	proline rich 6
166559	-5.1473	0.00000	11007	hCG23282.2	DIPA	null
148149	-5.1449	0.00790	6794	hCG21573.4	STK11	serine/threonine kinase 11
147603	-5.1448	0.00000	null	hCG1820896.1	null	null
108801	-5.1445	0.00000	60412	hCG1811079.1	EXOC4	exocyst complex component 4
203455	-5.1437	0.00000	9632	hCG19035.6	SEC24C	SEC24 related gene family, member C (S. cerevisiae)
231668	-5.1434	0.00770	null	hCG40014.4	null	null
166744	-5.1431	0.00000	79665	hCG1775214.1	DHX40	DEAH (Asp-Glu-Ala-His) box polypeptide 40
147960	-5.1427	0.00000	8883	hCG1774835.1	APPBP1	amyloid beta precursor protein binding protein 1
172064	-5.142	0.00000	29085	hCG2021985	PHPT1	phosphohistidine phosphatase 1
219350	-5.1406	0.00380	205	null	AK3L1	adenylate kinase 3-like 1
195515	-5.14	0.00000	56935	hCG1643766.2	FN5	null
207890	-5.1399	0.00000	64282	hCG24891.3	PAPD5	PAP associated domain containing 5
145520	-5.1389	0.00000	8766	hCG22519.4	RAB11A	RAB11A, member RAS oncogene family
180365	-5.1383	0.00580	6237	hCG21124.2	RRAS	related RAS viral (r-ras) oncogene homolog
124633	-5.137	0.00000	26054	hCG32418.4	SENP6	SUMO1/sentrin specific peptidase 6
131551	-5.1367	0.00000	6520	hCG2016598.1	SLC3A2	solute carrier family 3 (activators of dibasic and neutral amino acid transport), member 2
101693	-5.1364	0.00260	9416	hCG26528.2	DDX23	DEAD (Asp-Glu-Ala-Asp) box polypeptide 23
196310	-5.1339	0.00000	291	hCG16144.2	SLC25A4	solute carrier family 25 (mitochondrial carrier; adenine nucleotide translocator), member 4
234783	-5.1339	0.00010	23404	hCG2024976	EXOSC2	exosome component 2
190506	-5.1333	0.00000	51108	hCG21629.3	DREV1	null
148600	-5.1331	0.00000	54583	hCG1810777.3	EGLN1	egl nine homolog 1 (C. elegans)
194365	-5.1328	0.00310	8863	hCG21817.2	PER3	period homolog 3 (Drosophila)
105615	-5.1321	0.00000	50485	hCG15091.3	SMARCAL1	SWI/SNF related, matrix associated, actin dependent regulator of chromatin, subfamily a-like 1
102388	-5.1315	0.00000	6389|255812	hCG1639814.4	SDHA|SDHAL2	succinate dehydrogenase complex, subunit A, flavoprotein (Fp)|succinate dehydrogenase complex, subunit A, flavoprotein-like 2
139449	-5.1284	0.00030	11070	hCG17465.3	PL6	null
124416	-5.1276	0.00000	2201	hCG1981155	FBN2	fibrillin 2 (congenital contractural arachnodactyly)
141689	-5.1253	0.00000	595	hCG2016647	CCND1	cyclin D1
125368	-5.1241	0.00000	11169	hCG20969.2	WDHD1	WD repeat and HMG-box DNA binding protein 1
179706	-5.1211	0.00040	5298	hCG1811976.2	PIK4CB	phosphatidylinositol 4-kinase, catalytic, beta polypeptide
184005	-5.1194	0.00000	56851	hCG38782.3	C15orf24	chromosome 15 open reading frame 24
181651	-5.1187	0.00000	9780	hCG1980844	FAM38A	family with sequence similarity 38, member A
410824	-5.1169	0.00000	6059	hCG38769.3	ABCE1	ATP-binding cassette, sub-family E (OABP), member 1
109180	-5.1165	0.00000	8703	hCG1766508.2	B4GALT3	UDP-Gal:betaGlcNAc beta 1,4- galactosyltransferase, polypeptide 3
214897	-5.114	0.00000	1499	hCG27815.3	CTNNB1	catenin (cadherin-associated protein), beta 1, 88kDa
231383	-5.1138	0.00080	84971	hCG28499.4	ATG4D	ATG4 autophagy related 4 homolog D (S. cerevisiae)
232389	-5.1125	0.00000	null	null	null	null
108289	-5.1111	0.00000	11260	hCG2014672	XPOT	exportin, tRNA (nuclear export receptor for tRNAs)
191834	-5.111	0.00000	25831	hCG1812148.2	HECTD1	HECT domain containing 1
157845	-5.1082	0.00000	57129	hCG1643468.3	MRPL47	mitochondrial ribosomal protein L47
125897	-5.1077	0.00010	115948	hCG29973.3	MGC20983	null
110009	-5.1073	0.00000	7763	hCG28056.3	ZA20D2	zinc finger, A20 domain containing 2
219737	-5.1055	0.00000	147184	hCG2004452.1	TMEM99	transmembrane protein 99
155422	-5.1048	0.00000	2339	hCG1993221	FNTA	farnesyltransferase, CAAX box, alpha
114257	-5.1043	0.00000	682	hCG20562.4	BSG	basigin (OK blood group)
199513	-5.1041	0.00000	1213	hCG1818599.1	CLTC	clathrin, heavy polypeptide (Hc)
208809	-5.1039	0.00000	390009	hCG41422.3	LOC390009	null
232104	-5.1027	0.00000	401887	hCG1642349.3	LOC401887	null
208084	-5.1019	0.00000	84062	hCG37155.2	DTNBP1	dystrobrevin binding protein 1
228316	-5.0995	0.00000	null	hCG15652.2	null	null
154411	-5.0988	0.00000	90198	hCG1810760.1	SBP1	null
167549	-5.0977	0.00000	55788	hCG15807.2	LMBRD1	LMBR1 domain containing 1
104372	-5.0961	0.00000	3550	hCG1782893.1	IK	IK cytokine, down-regulator of HLA II
177808	-5.0949	0.00060	5261	hCG21153.4	PHKG2	phosphorylase kinase, gamma 2 (testis)
213622	-5.0949	0.00770	22930	hCG25660.2	RAB3GAP1	RAB3 GTPase activating protein subunit 1 (catalytic)
142364	-5.0947	0.00000	3661	hCG21108.3	IRF3	interferon regulatory factor 3
114291	-5.0912	0.00000	10469	hCG22555.3	TIMM44	translocase of inner mitochondrial membrane 44 homolog (yeast)
144218	-5.0911	0.00000	51604	hCG38369.2	PIGT	phosphatidylinositol glycan, class T
135746	-5.0896	0.00000	29127	hCG20202.4	RACGAP1	Rac GTPase activating protein 1
232183	-5.0891	0.00000	null	hCG19252.2	null	null
185093	-5.0879	0.00270	8635	hCG15018.5	RNASET2	ribonuclease T2
543807	-5.0877	0.00010	null	hCG2039102	null	null
197942	-5.0861	0.00000	10452	hCG1996194	TOMM40	translocase of outer mitochondrial membrane 40 homolog (yeast)
155235	-5.0857	0.00030	23352	hCG1984462	RBAF600	null
183727	-5.0854	0.00040	22992	hCG21062.3	FBXL11	F-box and leucine-rich repeat protein 11
229541	-5.0807	0.00080	null	hCG33447.2	null	null
198313	-5.0768	0.00000	null	null	null	null
160329	-5.0747	0.00000	3611	hCG24084.3	ILK	integrin-linked kinase
181192	-5.0747	0.00000	23344	hCG25002.2	FAM62A	family with sequence similarity 62 (C2 domain containing), member A
145258	-5.0741	0.00310	57648	hCG1641301.3	KIAA1522	KIAA1522
161441	-5.0708	0.00000	8019	hCG30083.4	BRD3	bromodomain containing 3
211412	-5.0696	0.00750	1316	hCG24940.3	KLF6	Kruppel-like factor 6
163681	-5.069	0.00000	6717	hCG20819.2	SRI	sorcin
112738	-5.0681	0.00000	345630	hCG1641252.2	LOC345630	null
136671	-5.068	0.00510	79443	hCG15329.2	FYCO1	FYVE and coiled-coil domain containing 1
202402	-5.0665	0.00140	79693	hCG25687.2	YRDC	yrdC domain containing (E.coli)
163201	-5.0661	0.00000	889	hCG1812017.2	KRIT1	KRIT1, ankyrin repeat containing
115919	-5.0659	0.00000	5511	hCG2032356.1	PPP1R8	protein phosphatase 1, regulatory (inhibitor) subunit 8
108940	-5.0656	0.00000	57446	hCG1785125.3	NDRG3	NDRG family member 3
160249	-5.064	0.00000	54108	hCG22040.2	CHRAC1	chromatin accessibility complex 1
131030	-5.0624	0.00110	6603	hCG41816.3	SMARCD2	SWI/SNF related, matrix associated, actin dependent regulator of chromatin, subfamily d, member 2
695977	-5.0624	0.00000	26583	null	DUX2	double homeobox, 2
128129	-5.0594	0.00000	81556	hCG23670.3	C15orf44	chromosome 15 open reading frame 44
185612	-5.0583	0.00000	4175	hCG25753.2	MCM6	MCM6 minichromosome maintenance deficient 6 (MIS5 homolog, S. pombe) (S. cerevisiae)
220000	-5.0582	0.00120	null	hCG2042400	null	null
138744	-5.0569	0.00000	51528	hCG20984.3	C14orf100	chromosome 14 open reading frame 100
177542	-5.056	0.00000	null	hCG2040191	null	null
126588	-5.053	0.00000	284443	hCG1780065.4	ZNF493	zinc finger protein 493
210487	-5.0529	0.00000	null	hCG1728576.2	null	null
208696	-5.0489	0.00000	9666	hCG28378.3	DZIP3	null
198718	-5.0488	0.00000	26994	hCG38900.4	RNF11	ring finger protein 11
173663	-5.0486	0.00300	257415	hCG2041331.1|hCG19545.4	MGC40405	null
183627	-5.0481	0.00000	6642	hCG33348.3	SNX1	sorting nexin 1
215842	-5.0476	0.00010	9877|441155	hCG1985901|hCG1817000.1|hCG1998723	ZC3H11A|LOC441155	zinc finger CCCH-type containing 11A
154399	-5.0465	0.00060	29	hCG32501.3	ABR	active BCR-related gene
143570	-5.0461	0.00000	6155	hCG16959.4	RPL27	ribosomal protein L27
102344	-5.0446	0.00000	55229	hCG24601.3	PANK4	pantothenate kinase 4
176952	-5.0446	0.00000	57418	hCG21596.3	WDR18	WD repeat domain 18
138873	-5.0422	0.00080	84343	hCG1787015.2	HPS3	Hermansky-Pudlak syndrome 3
146065	-5.0404	0.00830	23362	hCG28251.3	PSD3	pleckstrin and Sec7 domain containing 3
218215	-5.0392	0.00260	27077	hCG1983413.1	EPPB9	null
158147	-5.0374	0.00000	79711	hCG2014018.1	IPO4	importin 4
174404	-5.0345	0.00000	79005	hCG1998092	SCNM1	sodium channel modifier 1
199655	-5.0332	0.00860	58513	hCG36964.4	EPS15L1	epidermal growth factor receptor pathway substrate 15-like 1
137563	-5.0331	0.00000	39	hCG34031.2	ACAT2	acetyl-Coenzyme A acetyltransferase 2 (acetoacetyl Coenzyme A thiolase)
184373	-5.0327	0.00000	9601	hCG15300.3	PDIA4	protein disulfide isomerase family A, member 4
141235	-5.032	0.00000	54919	hCG1747711.2	FLJ20397	null
170997	-5.03	0.00000	10536	hCG2039832	LEPREL2	leprecan-like 2
171110	-5.0298	0.00000	9817	hCG28484.3	KEAP1	kelch-like ECH-associated protein 1
206306	-5.0294	0.00260	4968	hCG20369.2	OGG1	8-oxoguanine DNA glycosylase
225790	-5.0262	0.00750	2593	hCG21569.4	GAMT	guanidinoacetate N-methyltransferase
236209	-5.0262	0.00000	null	hCG1643198.4	null	null
117439	-5.0252	0.00000	84272	hCG1642786.3	YIPF4	Yip1 domain family, member 4
114866	-5.0246	0.00900	23594	hCG32369.2	ORC6L	origin recognition complex, subunit 6 homolog-like (yeast)
141828	-5.0235	0.00000	11143	hCG2001877	MYST2	MYST histone acetyltransferase 2
171985	-5.023	0.00000	5510	hCG33049.2	PPP1R7	protein phosphatase 1, regulatory subunit 7
120339	-5.0222	0.00000	84319	hCG2023567.1	C3orf26	chromosome 3 open reading frame 26
143874	-5.0214	0.00020	11145	hCG2039981	HRASLS3	HRAS-like suppressor 3
139445	-5.018	0.00000	997	hCG20568.4	CDC34	cell division cycle 34
190637	-5.0179	0.00000	10743	hCG31443.4	RAI1	retinoic acid induced 1
181072	-5.0123	0.00000	7082	hCG27621.4	TJP1	tight junction protein 1 (zona occludens 1)
137488	-5.0121	0.00000	51068	hCG1811566.1	NMD3	NMD3 homolog (S. cerevisiae)
215909	-5.0117	0.00000	25776	hCG2010808	PGEA1	PKD2 interactor, golgi and endoplasmic reticulum associated 1
229738	-5.0111	0.00000	null	hCG28561.3	null	null
204665	-5.0106	0.00000	34	hCG22915.3	ACADM	acyl-Coenzyme A dehydrogenase, C-4 to C-12 straight chain
157796	-5.0098	0.00000	10101	hCG42691.4	NUBP2	nucleotide binding protein 2 (MinD homolog, E. coli)
163367	-5.0083	0.00000	84267	hCG2042994	C9orf64	chromosome 9 open reading frame 64
176097	-5.0059	0.00380	8604	hCG15021.3	SLC25A12	solute carrier family 25 (mitochondrial carrier, Aralar), member 12
141143	-5.0019	0.00000	2582	hCG37681.3	GALE	UDP-galactose-4-epimerase
103547	-5.0007	0.00010	2719	hCG14619.3	GPC3	glypican 3
131337	-4.9961	0.00000	2907	hCG1979660	GRINA	glutamate receptor, ionotropic, N-methyl D-asparate-associated protein 1 (glutamate binding)
187916	-4.996	0.00000	4089	hCG23686.2	SMAD4	SMAD, mothers against DPP homolog 4 (Drosophila)
179962	-4.9954	0.00230	8106	hCG41740.2	PABPN1	poly(A) binding protein, nuclear 1
199861	-4.9954	0.00150	79894	hCG1644104.2	ZNF672	zinc finger protein 672
119364	-4.9947	0.00000	null	hCG2041891	null	null
217339	-4.9947	0.00000	222658	hCG15781.3	C6orf69	chromosome 6 open reading frame 69
189157	-4.9941	0.00000	57404	hCG19392.4	CYP20A1	cytochrome P450, family 20, subfamily A, polypeptide 1
116126	-4.9911	0.00000	6904	hCG30382.3	TBCD	tubulin-specific chaperone d
148869	-4.9905	0.00000	219293	hCG2042788.1	ATAD3C	ATPase family, AAA domain containing 3C
210985	-4.9905	0.00000	56902	hCG22217.3	LOC56902	null
199949	-4.9896	0.00000	23673	hCG20170.2	STX12	syntaxin 12
215041	-4.9877	0.00000	9540	hCG22385.3	TP53I3	tumor protein p53 inducible protein 3
107436	-4.9872	0.00000	57149	hCG38250.3	LOC57149	null
115485	-4.986	0.00000	51011	hCG2002865	FAHD2A	fumarylacetoacetate hydrolase domain containing 2A
127597	-4.9854	0.00000	51290	hCG38522.3	PTX1	null
123896	-4.984	0.00000	5825	hCG32036.2	ABCD3	ATP-binding cassette, sub-family D (ALD), member 3
187235	-4.984	0.00000	57704	hCG31367.2	GBA2	glucosidase, beta (bile acid) 2
192289	-4.9816	0.00000	84992	hCG2042259	PIG-Y	null
235904	-4.9804	0.00000	null	hCG2030650	null	null
144979	-4.9803	0.00030	55536	hCG40002.4	CDCA7L	cell division cycle associated 7-like
205197	-4.9757	0.00000	3301	hCG30269.3	DNAJA1	DnaJ (Hsp40) homolog, subfamily A, member 1
132438	-4.9754	0.00030	8301	hCG1730090.2	PICALM	phosphatidylinositol binding clathrin assembly protein
109437	-4.9751	0.00340	57169	hCG38335.3	KIAA1404	null
210813	-4.9739	0.00000	51696	hCG16786.3	HECA	headcase homolog (Drosophila)
146818	-4.9736	0.00000	9159	hCG38324.3	PCSK7	proprotein convertase subtilisin/kexin type 7
161198	-4.9736	0.00000	2184	hCG1731324.2	FAH	fumarylacetoacetate hydrolase (fumarylacetoacetase)
151080	-4.9735	0.00000	51107	hCG39381.3	APH1A	anterior pharynx defective 1 homolog A (C. elegans)
101070	-4.9729	0.00010	5771	hCG1999834	PTPN2	protein tyrosine phosphatase, non-receptor type 2
208102	-4.9728	0.00010	79658	hCG1811988.1	ARHGAP10	Rho GTPase activating protein 10
180728	-4.9715	0.00000	4927	hCG32910.3	NUP88	nucleoporin 88kDa
114224	-4.9701	0.00000	11333	hCG2023423	PDAP1	PDGFA associated protein 1
113396	-4.9678	0.00010	26160	hCG21227.4	IFT172	intraflagellar transport 172 homolog (Chlamydomonas)
167244	-4.9671	0.00010	115992	hCG19107.3	RNF166	ring finger protein 166
154792	-4.9659	0.00350	130589	hCG15876.3	GALM	galactose mutarotase (aldose 1-epimerase)
154517	-4.9658	0.00000	518	hCG16568.3	ATP5G3	ATP synthase, H+ transporting, mitochondrial F0 complex, subunit c (subunit 9) isoform 3
160580	-4.965	0.00060	4747	hCG16611.3	NEFL	neurofilament, light polypeptide 68kDa
132301	-4.9647	0.00000	27243	hCG201357.2	CHMP2A	chromatin modifying protein 2A
222023	-4.9647	0.00000	9100	hCG1980845	USP10	ubiquitin specific peptidase 10
505240	-4.9645	0.00000	null	hCG2043530	null	null
176542	-4.9627	0.00000	6293	hCG2001776.1	VPS52	vacuolar protein sorting 52 (yeast)
150299	-4.9619	0.00000	4716	hCG42700.2	NDUFB10	NADH dehydrogenase (ubiquinone) 1 beta subcomplex, 10, 22kDa
121620	-4.9607	0.00000	25870	hCG1736510.1	SUMF2	sulfatase modifying factor 2
200985	-4.9587	0.00000	9337	hCG36997.3	CNOT8	CCR4-NOT transcription complex, subunit 8
164577	-4.9569	0.00000	null	hCG2042088	null	null
138606	-4.9565	0.00690	55593	hCG19842.2	OTUD5	OTU domain containing 5
133743	-4.9554	0.00080	113451	hCG39685.3	ADC	arginine decarboxylase
116198	-4.9543	0.00000	3313	hCG18779.4	HSPA9B	heat shock 70kDa protein 9B (mortalin-2)
188227	-4.9538	0.00000	51074	hCG1784878.2	APIP	APAF1 interacting protein
130259	-4.9526	0.00000	3052	hCG401192.2	HCCS	holocytochrome c synthase (cytochrome c heme-lyase)
200511	-4.9504	0.00000	4681	hCG1983779.1	NBL1	neuroblastoma, suppression of tumorigenicity 1
101686	-4.9463	0.00130	55122	hCG33169.3	C6orf166	chromosome 6 open reading frame 166
124732	-4.9463	0.00000	57109	hCG28150.3	REXO4	REX4, RNA exonuclease 4 homolog (S. cerevisiae)
179564	-4.9419	0.00010	null	hCG1770271.2	null	null
134657	-4.9415	0.00000	9361	hCG23495.4	PRSS15	protease, serine, 15
180797	-4.9409	0.00000	55692	hCG22425.4	LUC7L	LUC7-like (S. cerevisiae)
143062	-4.9402	0.00030	375513	hCG2003189.1	GUSBL2	glucuronidase, beta-like 2
168454	-4.9397	0.00000	79035	hCG25008.3	MGC2731	null
130297	-4.9382	0.00060	55143	hCG25683.2	CDCA8	cell division cycle associated 8
200882	-4.9371	0.00020	92399	hCG1980694	MRRF	mitochondrial ribosome recycling factor
160518	-4.9367	0.00000	1983	hCG25496.3	EIF5	eukaryotic translation initiation factor 5
190612	-4.9361	0.00000	22980	hCG16354.2	KIAA1049	null
177535	-4.9356	0.00020	87	hCG22243.3	ACTN1	actinin, alpha 1
143854	-4.9355	0.00000	10204	hCG28108.2	NUTF2	nuclear transport factor 2
235267	-4.9349	0.00000	4869	hCG1978940	NPM1	nucleophosmin (nucleolar phosphoprotein B23, numatrin)
151033	-4.9345	0.00000	8677	hCG27761.3	STX10	syntaxin 10
147448	-4.9341	0.00000	1050	hCG20142.2	CEBPA	CCAAT/enhancer binding protein (C/EBP), alpha
221240	-4.9329	0.00000	10016	hCG1985580.1	PDCD6	programmed cell death 6
136300	-4.9298	0.00000	55253|441250	hCG1640280.3	RSAFD1|MGC87315	radical S-adenosyl methionine and flavodoxin domains 1
110781	-4.9293	0.00380	57130	hCG38574.3	ATP13A1	ATPase type 13A1
174121	-4.929	0.00110	282969	hCG19152.2	C10orf125	chromosome 10 open reading frame 125
191536	-4.9286	0.00000	6729	hCG2033479	SRP54	signal recognition particle 54kDa
157905	-4.9261	0.00000	9810	hCG1999649	RNF40	ring finger protein 40
187113	-4.9234	0.00050	null	hCG2041367	null	null
210913	-4.9217	0.00010	10449	hCG1979218	ACAA2	acetyl-Coenzyme A acyltransferase 2 (mitochondrial 3-oxoacyl-Coenzyme A thiolase)
132592	-4.9193	0.00000	6897	hCG36827.3	TARS	threonyl-tRNA synthetase
183287	-4.9192	0.00000	null	hCG1820764.2	null	null
161587	-4.9174	0.00010	7162	hCG401114.3	TPBG	trophoblast glycoprotein
212859	-4.9147	0.00000	85013	hCG1981351	MGC13159	null
127723	-4.9142	0.00000	51071	hCG25164.3	DERA	2-deoxyribose-5-phosphate aldolase homolog (C. elegans)
137737	-4.9134	0.00200	51102	hCG24036.3	MECR	mitochondrial trans-2-enoyl-CoA reductase
215065	-4.909	0.00370	55544	hCG2018217	RNPC1	RNA-binding region (RNP1, RRM) containing 1
180173	-4.9087	0.00000	51367	hCG27768.3	POP5	processing of precursor 5, ribonuclease P/MRP subunit (S. cerevisiae)
130400	-4.9072	0.00000	10955	hCG38103.3	SERINC3	serine incorporator 3
235761	-4.9067	0.00000	null	hCG2020539	null	null
155786	-4.9066	0.00000	8635	hCG15018.5	RNASET2	ribonuclease T2
171165	-4.9066	0.00000	9948	hCG19377.3	WDR1	WD repeat domain 1
180287	-4.9057	0.00020	55015	hCG20875.3	PRPF39	PRP39 pre-mRNA processing factor 39 homolog (yeast)
134760	-4.9051	0.00070	53834	hCG34447.2	FGFRL1	fibroblast growth factor receptor-like 1
207709	-4.9046	0.00000	125988	hCG1732641.1	QIL1	null
128766	-4.9034	0.00000	8894	hCG2018881	EIF2S2	eukaryotic translation initiation factor 2, subunit 2 beta, 38kDa
234739	-4.902	0.00040	155370	hCG1998562.1	SBDSP	Shwachman-Bodian-Diamond syndrome pseudogene
112771	-4.9006	0.00000	53827	hCG25594.3	FXYD5	FXYD domain containing ion transport regulator 5
149921	-4.8986	0.00000	5947	hCG16055.3	RBP1	retinol binding protein 1, cellular
124943	-4.8916	0.00000	null	hCG1781214.2	null	null
152164	-4.8916	0.00000	6882	null	TAF11	TAF11 RNA polymerase II, TATA box binding protein (TBP)-associated factor, 28kDa
108704	-4.8911	0.00510	115992	hCG19107.3	RNF166	ring finger protein 166
146510	-4.8889	0.00330	581	hCG1811614.1	BAX	BCL2-associated X protein
161864	-4.8889	0.00010	23649	hCG2016912.1	POLA2	polymerase (DNA directed), alpha 2 (70kD subunit)
233934	-4.887	0.00000	null	hCG1998609	null	null
162651	-4.8853	0.00000	90121	hCG18312.3	RP1-112K5.2	null
189906	-4.8853	0.00480	7553	hCG17109.3	ZNF7	zinc finger protein 7 (KOX 4, clone HF.16)
211856	-4.8835	0.00000	5970	hCG23301.4	RELA	v-rel reticuloendotheliosis viral oncogene homolog A, nuclear factor of kappa light polypeptide gene enhancer in B-cells 3, p65 (avian)
125598	-4.8829	0.00000	55342	hCG31045.3	STRBP	spermatid perinuclear RNA binding protein
175254	-4.882	0.00010	390423	hCG1644034.2	ARF4P3	ADP-ribosylation factor 4 pseudogene 3
190444	-4.8805	0.00000	55658	hCG20566.3	RNF126	ring finger protein 126
120463	-4.8778	0.00000	7416	hCG17302.3	VDAC1	voltage-dependent anion channel 1
170876	-4.8774	0.00010	84844	hCG41557.2	PHF5A	PHD finger protein 5A
205525	-4.8763	0.00000	11179	hCG14753.3	ZNF277	zinc finger protein 277
153019	-4.8758	0.00000	25920	hCG1737100.2	COBRA1	null
195655	-4.8749	0.00030	22800	hCG1991895	RRAS2	related RAS viral (r-ras) oncogene homolog 2
151904	-4.8729	0.00000	64781	hCG41793.3	CERK	ceramide kinase
106012	-4.8708	0.00190	788	hCG1779446.2	SLC25A20	solute carrier family 25 (carnitine/acylcarnitine translocase), member 20
105435	-4.8705	0.00000	26090	hCG17633.3	C20orf22	chromosome 20 open reading frame 22
144771	-4.8705	0.00320	92703	hCG2025360|hCG1641047.2	C1orf37	chromosome 1 open reading frame 37
201766	-4.8697	0.00000	6184	hCG40106.3	RPN1	ribophorin I
149861	-4.8682	0.00000	23654	hCG1988148.3	PLXNB2	plexin B2
125054	-4.8678	0.00000	10531	hCG22603.4	PITRM1	pitrilysin metallopeptidase 1
134383	-4.8656	0.00000	1105	hCG27484.3	CHD1	chromodomain helicase DNA binding protein 1
186362	-4.8645	0.00000	7617	hCG1785745.1	ZNF66	zinc finger protein 66
194861	-4.8623	0.00000	57461	hCG2022580.1	KIAA1160	null
172081	-4.8604	0.00000	23196	hCG1985423	C9orf10	chromosome 9 open reading frame 10
180845	-4.8587	0.00000	8861	hCG25635.3	LDB1	LIM domain binding 1
123490	-4.8583	0.00000	55771	hCG1775215.1	PRR11	proline rich 11
148686	-4.8559	0.00280	126208	hCG1733030.3	LOC126208	null
141469	-4.855	0.00000	130865	hCG1644093.3	LOC130865	null
224282	-4.8548	0.00150	4798	hCG2032921	NFRKB	nuclear factor related to kappaB binding protein
124046	-4.8536	0.00010	1992	hCG1641505.2	SERPINB1	serpin peptidase inhibitor, clade B (ovalbumin), member 1
175211	-4.8536	0.00350	522	hCG2007844	ATP5J	ATP synthase, H+ transporting, mitochondrial F0 complex, subunit F6
215317	-4.8532	0.00000	204	hCG2032090|hCG2033307	AK2	adenylate kinase 2
179149	-4.8531	0.00000	3163	hCG1985865	HMOX2	heme oxygenase (decycling) 2
167030	-4.8521	0.00000	9054	hCG38220.3	NFS1	NFS1 nitrogen fixation 1 (S. cerevisiae)
139787	-4.8499	0.00910	7027	hCG2012049	TFDP1	transcription factor Dp-1
142436	-4.8496	0.00000	3162	hCG40033.4	HMOX1	heme oxygenase (decycling) 1
177879	-4.8492	0.00000	54145	hCG2010436	H2BFS	H2B histone family, member S
163631	-4.848	0.00010	null	hCG2040194	null	null
140654	-4.8475	0.00020	255519	hCG1644367.1	LOC255519	null
195690	-4.8471	0.00000	56986	hCG39819.3	DTWD1	DTW domain containing 1
117004	-4.8465	0.00010	null	hCG1792076.2	null	null
184937	-4.8464	0.00020	11146	hCG22891.3	GLMN	glomulin, FKBP associated protein
130690	-4.8449	0.00010	140809	hCG1641060.2	SRXN1	sulfiredoxin 1 homolog (S. cerevisiae)
221422	-4.8445	0.00000	null	null	null	null
178825	-4.8413	0.00000	6448	hCG28568.3	SGSH	N-sulfoglucosamine sulfohydrolase (sulfamidase)
203613	-4.8408	0.00000	125061	hCG29397.4	AFMID	arylformamidase
112718	-4.8403	0.00000	9948	hCG19377.3	WDR1	WD repeat domain 1
161914	-4.8401	0.00500	255252	hCG1641450.3	LRRC57	leucine rich repeat containing 57
140364	-4.8397	0.00090	11167	hCG20777.3	FSTL1	follistatin-like 1
164449	-4.8387	0.00020	26128	hCG18823.2	KIAA1279	KIAA1279
211683	-4.838	0.00000	400322|440248	hCG1773681.1	HERC2P2|LOC440248	hect domain and RLD 2 pseudogene 2
101835	-4.8375	0.00840	1112	hCG2028955.1	CHES1	checkpoint suppressor 1
115039	-4.8359	0.00000	81609	hCG1742769.3	SNX27	sorting nexin family member 27
198534	-4.8358	0.00130	84918	null	LRP11	low density lipoprotein receptor-related protein 11
215824	-4.8355	0.00000	51069	hCG17645.2	MRPL2	mitochondrial ribosomal protein L2
196533	-4.8339	0.00020	3916	hCG27880.2	LAMP1	lysosomal-associated membrane protein 1
104254	-4.8323	0.00000	9791	hCG15747.3	PTDSS1	phosphatidylserine synthase 1
102604	-4.8319	0.00000	548644|246721	null	POLR2J3|POLR2J2	null
104079	-4.8308	0.00030	1802	hCG25198.4	DPH2	DPH2 homolog (S. cerevisiae)
110703	-4.8299	0.00070	3920	hCG39412.3	LAMP2	lysosomal-associated membrane protein 2
216499	-4.8282	0.00000	9277	hCG17524.4	WDR46	WD repeat domain 46
105010	-4.8272	0.00000	5983	hCG32194.3	RFC3	replication factor C (activator 1) 3, 38kDa
120170	-4.8271	0.00020	23215	hCG37823.4	BAT2D1	BAT2 domain containing 1
165064	-4.8271	0.00000	23788	hCG25186.3	MTCH2	mitochondrial carrier homolog 2 (C. elegans)
174605	-4.8269	0.00000	8836	hCG39720.3	GGH	gamma-glutamyl hydrolase (conjugase, folylpolygammaglutamyl hydrolase)
233576	-4.8265	0.00000	null	hCG2025589	null	null
169279	-4.8262	0.00030	1820	hCG21579.3	ARID3A	AT rich interactive domain 3A (BRIGHT- like)
214935	-4.8251	0.00820	27297	hCG18703.4	RCP9	null
121323	-4.8236	0.00250	6605	null	SMARCE1	SWI/SNF related, matrix associated, actin dependent regulator of chromatin, subfamily e, member 1
196851	-4.8231	0.00000	283398	hCG1791842.2	LOC283398	null
205347	-4.8228	0.00000	null	hCG22225.3	null	null
132230	-4.822	0.00000	4150	hCG2039830	MAZ	MYC-associated zinc finger protein (purine-binding transcription factor)
134237	-4.8215	0.00000	51119	hCG95797.3	SBDS	Shwachman-Bodian-Diamond syndrome
193947	-4.8207	0.00040	8342	hCG1640465.2	HIST1H2BM	histone 1, H2bm
109689	-4.8205	0.00030	54663	hCG1727082.3	WDR74	WD repeat domain 74
144561	-4.8185	0.00000	84991	hCG24832.4	RBM17	RNA binding motif protein 17
113849	-4.8182	0.00620	null	hCG1818557.1	null	null
191818	-4.8182	0.00000	90550	hCG19271.3	C10orf42	chromosome 10 open reading frame 42
158561	-4.818	0.00000	51582	hCG1819367.1	AZIN1	antizyme inhibitor 1
224412	-4.8157	0.00310	392360	hCG1641752.3	HCTSL-s	null
161406	-4.8152	0.00000	7165	hCG22755.4	TPD52L2	tumor protein D52-like 2
222165	-4.8152	0.00000	124245	hCG1983429.1	NHN1	null
173522	-4.814	0.00240	null	hCG1776101.1	null	null
215616	-4.8114	0.00000	3422	hCG24699.2	IDI1	isopentenyl-diphosphate delta isomerase 1
100942	-4.81	0.00070	2475	hCG24781.3	FRAP1	FK506 binding protein 12-rapamycin associated protein 1
204107	-4.8091	0.00000	8802	hCG1776355.2	SUCLG1	succinate-CoA ligase, GDP-forming, alpha subunit
137059	-4.8085	0.00060	10939	hCG38275.4	AFG3L2	AFG3 ATPase family gene 3-like 2 (yeast)
154454	-4.8083	0.00000	7515	hCG39345.3	XRCC1	X-ray repair complementing defective repair in Chinese hamster cells 1
112997	-4.8079	0.00670	1031	hCG40289.1	CDKN2C	cyclin-dependent kinase inhibitor 2C (p18, inhibits CDK4)
105822	-4.8065	0.00810	23075	hCG23993.3	SWAP70	null
204337	-4.8057	0.00000	null	hCG1820604.2	null	null
216608	-4.8049	0.00000	83440	hCG1787419.2	ADPGK	ADP-dependent glucokinase
217084	-4.8038	0.00040	23786	hCG19914.3	BCL2L13	BCL2-like 13 (apoptosis facilitator)
143725	-4.801	0.00070	389538|440|442600	hCG2044123|hCG2023245	MGC72080|ASNS|LOC442600	asparagine synthetase
167110	-4.8008	0.00000	null	hCG2027260	null	null
170675	-4.7992	0.00060	null	hCG1820387.2	null	null
120629	-4.7975	0.00000	79877	hCG1771360.1	DCAKD	dephospho-CoA kinase domain containing
117068	-4.7964	0.00010	null	hCG2040551	null	null
119757	-4.7945	0.00010	2286	hCG21364.2	FKBP2	FK506 binding protein 2, 13kDa
219780	-4.7941	0.00000	4836	null	NMT1	N-myristoyltransferase 1
190921	-4.7929	0.00000	10286|163259	hCG38455.3	BCAS2|DENND2C	breast carcinoma amplified sequence 2|DENN/MADD domain containing 2C
174178	-4.7924	0.00180	4047	hCG401249.4	LSS	lanosterol synthase (2,3-oxidosqualene-lanosterol cyclase)
149187	-4.7871	0.00000	984|985	hCG201158.4	CDC2L1|CDC2L2	cell division cycle 2-like 1 (PITSLRE proteins)|cell division cycle 2-like 2 (PITSLRE proteins)
180208	-4.787	0.00000	4771	hCG2011004	NF2	neurofibromin 2 (bilateral acoustic neuroma)
120556	-4.7869	0.00000	10171	hCG1811283.3	RCL1	RNA terminal phosphate cyclase-like 1
218218	-4.7869	0.00370	27293	hCG2032359	SMPDL3B	sphingomyelin phosphodiesterase, acid-like 3B
137616	-4.7864	0.00000	2762	hCG1811696.1	GMDS	GDP-mannose 4,6-dehydratase
170223	-4.7861	0.00000	344471	hCG1641895.2	LOC344471	null
180186	-4.7861	0.00000	79003	hCG1644682.3	MIS12	MIS12 homolog (yeast)
103696	-4.7844	0.00090	22824	hCG37382.3	HSPA4L	heat shock 70kDa protein 4-like
178628	-4.7838	0.00000	null	hCG36813.2	null	null
101441	-4.7821	0.00000	3646	hCG2008794	EIF3S6	eukaryotic translation initiation factor 3, subunit 6 48kDa
199900	-4.7809	0.00050	10179	hCG2032547.1|hCG39359.2	RBM7	RNA binding motif protein 7
154286	-4.775	0.00970	2194	hCG40389.3	FASN	fatty acid synthase
129837	-4.7744	0.00000	null	hCG1731120.2	null	null
180589	-4.7732	0.00020	5211	hCG401303.3	PFKL	phosphofructokinase, liver
197231	-4.7718	0.00040	119032	hCG2024404	C10orf32	chromosome 10 open reading frame 32
169493	-4.7714	0.00000	null	hCG1641666.2	null	null
116772	-4.7713	0.00000	388796	null	LOC388796	null
200111	-4.7712	0.00000	9703	hCG31795.2	KIAA0100	KIAA0100
188790	-4.7703	0.00000	389898	hCG1641072.3	UBE2NL	ubiquitin-conjugating enzyme E2N-like
214297	-4.7703	0.00000	65062	hCG16989.2	ALS2CR4	amyotrophic lateral sclerosis 2 (juvenile) chromosome region, candidate 4
105208	-4.7701	0.00000	51126	hCG21103.3	NAT5	N-acetyltransferase 5 (ARD1 homolog, S. cerevisiae)
127051	-4.7699	0.00000	51622|221960	null	C7orf28A|C7orf28B	chromosome 7 open reading frame 28A|chromosome 7 open reading frame 28B
199719	-4.7649	0.00000	339175|55798	hCG2014313.1|hCG1735238.3	FLJ12760|METTL2	methyltransferase like 2
199389	-4.7648	0.00010	23118	hCG22528.3	MAP3K7IP2	mitogen-activated protein kinase kinase kinase 7 interacting protein 2
176983	-4.7644	0.00170	3280	hCG16317.2	HES1	hairy and enhancer of split 1, (Drosophila)
164510	-4.7627	0.00000	199857	hCG31914.2	ALG14	asparagine-linked glycosylation 14 homolog (yeast)
169086	-4.7624	0.00400	8800	hCG26632.2	PEX11A	peroxisomal biogenesis factor 11A
188641	-4.7624	0.00000	284441	hCG1773599.2	LOC284441	null
180378	-4.7617	0.00000	79171	hCG23600.3	MGC10433	null
215650	-4.761	0.00000	3638	hCG1641980.5|hCG2044056	INSIG1	insulin induced gene 1
151072	-4.7608	0.00000	10556	hCG25441.3	RPP30	ribonuclease P/MRP 30kDa subunit
231065	-4.7594	0.00030	null	hCG1787686.2	null	null
169499	-4.7593	0.00000	54443	hCG17719.3	ANLN	anillin, actin binding protein (scraps homolog, Drosophila)
107630	-4.7592	0.00000	6284	hCG1743761.3	S100A13	S100 calcium binding protein A13
123950	-4.7592	0.00240	221184	hCG23905.3	CPNE2	copine II
111409	-4.7591	0.00000	6233	hCG1987923	RPS27A	ribosomal protein S27a
204886	-4.7582	0.00000	59342	hCG33381.3	SCPEP1	serine carboxypeptidase 1
127230	-4.7579	0.00410	5610	hCG16900.4	EIF2AK2	eukaryotic translation initiation factor 2-alpha kinase 2
217593	-4.7558	0.00000	114932	hCG2043876	MRFAP1L1	Morf4 family associated protein 1-like 1
222343	-4.7556	0.00000	689	hCG37844.3	BTF3	basic transcription factor 3
230618	-4.7543	0.00000	null	hCG1786812.3	null	null
124177	-4.7535	0.00000	null	hCG2041347	null	null
123455	-4.7532	0.00000	7905	hCG37934.3	C5orf18	chromosome 5 open reading frame 18
204252	-4.7529	0.00000	6713	hCG14874.3	SQLE	squalene epoxidase
192479	-4.7526	0.00000	9847	hCG24787.3	KIAA0528	null
207410	-4.7523	0.00000	8050	hCG2008993	PDHX	pyruvate dehydrogenase complex, component X
130624	-4.7492	0.00000	57405	hCG17043.3	SPBC25	spindle pole body component 25 homolog (S. cerevisiae)
188439	-4.749	0.00830	8994	hCG14633.2	LIMD1	LIM domains containing 1
198329	-4.7489	0.00100	26707	null	OR2J2	olfactory receptor, family 2, subfamily J, member 2
132093	-4.7485	0.00000	28976	hCG2022772	ACAD9	acyl-Coenzyme A dehydrogenase family, member 9
113356	-4.7479	0.00810	26015	hCG39291.2	RPAP1	RNA polymerase II associated protein 1
141649	-4.7463	0.00020	80210	hCG1811428.2	ARMC9	armadillo repeat containing 9
112237	-4.7462	0.00000	90411	hCG17035.3	MCFD2	multiple coagulation factor deficiency 2
211174	-4.7461	0.00440	25777	hCG41706.3	UNC84B	unc-84 homolog B (C. elegans)
173154	-4.7459	0.00000	11196	hCG40605.3	SEC23IP	SEC23 interacting protein
180481	-4.7452	0.00000	54963	hCG22763.2	UCKL1	uridine-cytidine kinase 1-like 1
109690	-4.7448	0.00000	9128	hCG29193.3	PRPF4	PRP4 pre-mRNA processing factor 4 homolog (yeast)
133690	-4.7446	0.00320	116039	hCG18223.2	OSR2	odd-skipped related 2 (Drosophila)
144207	-4.7444	0.00010	3643	hCG21793.3	INSR	insulin receptor
173089	-4.7439	0.00160	8884	hCG23723.2	SLC5A6	solute carrier family 5 (sodium-dependent vitamin transporter), member 6
126779	-4.7433	0.00000	149224	hCG1780249.2	LOC149224	null
180410	-4.7431	0.00010	123016	hCG21081.2	TTC8	tetratricopeptide repeat domain 8
149010	-4.7384	0.00180	4832	hCG42692.2	NME3	non-metastatic cells 3, protein expressed in
116621	-4.7383	0.00020	25901	hCG1640750.3	CCDC28A	coiled-coil domain containing 28A
106723	-4.7382	0.00000	5110	hCG21010.3	PCMT1	protein-L-isoaspartate (D-aspartate) O-methyltransferase
178729	-4.7375	0.00210	81565	hCG31286.3	NDEL1	nudE nuclear distribution gene E homolog like 1 (A. nidulans)
168596	-4.7345	0.00020	78999	hCG20620.3	LRFN4	leucine rich repeat and fibronectin type III domain containing 4
169754	-4.7336	0.00000	55855|404636	hCG1644267.3	FAM45B|FAM45A	family with sequence similarity 45, member B|family with sequence similarity 45, member A
109858	-4.732	0.00000	1604	hCG22206.2	DAF	decay accelerating factor for complement (CD55, Cromer blood group system)
114849	-4.7319	0.00010	51072	hCG1988319.2	C2orf4	chromosome 2 open reading frame 4
175356	-4.7318	0.00000	64121	hCG25149.3	RRAGC	Ras-related GTP binding C
112804	-4.7314	0.00000	10276	hCG19072.3	NET1	neuroepithelial cell transforming gene 1
177749	-4.7309	0.00000	116447	hCG1994741.1	TOP1MT	topoisomerase (DNA) I, mitochondrial
214795	-4.7298	0.00000	6194	hCG1741512.3	RPS6	ribosomal protein S6
214811	-4.7249	0.00010	null	hCG2040606	null	null
223365	-4.7219	0.00700	92105	hCG2017089	INT4	null
170542	-4.718	0.00000	81577	hCG2040009	MGC11335	null
212543	-4.7178	0.00010	9517	hCG22264.2	SPTLC2	serine palmitoyltransferase, long chain base subunit 2
202415	-4.7177	0.00010	10607	hCG42699.3	TBL3	transducin (beta)-like 3
148701	-4.7174	0.00000	390294	hCG1790542.1	LOC390294	null
182557	-4.7169	0.00010	8731	hCG38514.2	RNMT	RNA (guanine-7-) methyltransferase
143413	-4.7146	0.00000	113115	hCG33358.2	FAM54A	family with sequence similarity 54, member A
168498	-4.7141	0.00000	1613	hCG23521.4	DAPK3	death-associated protein kinase 3
161300	-4.7104	0.00000	65985	hCG32866.4	AACS	acetoacetyl-CoA synthetase
200309	-4.7083	0.00120	9557	hCG1982295	CHD1L	chromodomain helicase DNA binding protein 1-like
172735	-4.7079	0.00000	1514	hCG30369.3	CTSL	cathepsin L
125454	-4.7073	0.00000	55810	hCG22224.2	FOXJ2	forkhead box J2
148882	-4.7039	0.00030	8295	hCG41324.3	TRRAP	transformation/transcription domain-associated protein
136688	-4.7033	0.00000	201595	hCG28015.3	SIMP	null
216337	-4.6995	0.00180	9638	hCG38917.3	FEZ1	fasciculation and elongation protein zeta 1 (zygin I)
174797	-4.6962	0.00040	51512|440834	hCG1992685	GTSE1|LOC440834	G-2 and S-phase expressed 1
186134	-4.695	0.00410	5089	hCG2039588|hCG2001537.1	PBX2	pre-B-cell leukemia transcription factor 2
144581	-4.6924	0.00010	1917	hCG23415.3	EEF1A2	eukaryotic translation elongation factor 1 alpha 2
223097	-4.691	0.00370	60485	hCG2013372	SAV1	salvador homolog 1 (Drosophila)
207149	-4.6906	0.00000	23366	hCG17133.3	KIAA0895	null
189588	-4.6902	0.00030	56922	hCG1811721.1	MCCC1	methylcrotonoyl-Coenzyme A carboxylase 1 (alpha)
115761	-4.6896	0.00000	400	hCG1782029.2	ARL1	ADP-ribosylation factor-like 1
179899	-4.6891	0.00000	961	hCG28376.2	CD47	CD47 antigen (Rh-related antigen, integrin-associated signal transducer)
201327	-4.6852	0.00760	54965	hCG40298.2	PIGX	phosphatidylinositol glycan, class X
184053	-4.6834	0.00000	311	hCG22492.3	ANXA11	annexin A11
144128	-4.6829	0.00000	3068	hCG1775235.2	HDGF	hepatoma-derived growth factor (high-mobility group protein 1-like)
162588	-4.6826	0.00000	115399	hCG2044776	LRRC56	leucine rich repeat containing 56
174625	-4.6813	0.00000	388272	hCG23323.3	LOC388272	null
216250	-4.6796	0.00000	84255	hCG1642733.5	SLC37A3	solute carrier family 37 (glycerol-3-phosphate transporter), member 3
162719	-4.6793	0.00000	51282	hCG38222.3	SCAND1	SCAN domain containing 1
101018	-4.6775	0.00000	null	hCG2040252	null	null
137180	-4.6769	0.00000	null	hCG2041358	null	null
215946	-4.6763	0.00000	415116	hCG2036528.1	PIM3	pim-3 oncogene
158974	-4.6761	0.00000	8427	hCG1640449.3	ZNF282	zinc finger protein 282
230502	-4.6758	0.00000	null	hCG2024988	null	null
189484	-4.6748	0.00000	392347	hCG2040188	LOC392347	null
174658	-4.6739	0.00000	2290|2291	hCG1642160.4	FOXG1B|FOXG1A	forkhead box G1B|forkhead box G1A
223476	-4.6738	0.00000	10336	hCG2036974	PCGF3	polycomb group ring finger 3
113902	-4.6718	0.00000	5269	hCG22875.3	SERPINB6	serpin peptidase inhibitor, clade B (ovalbumin), member 6
187661	-4.671	0.00000	84280	hCG23555.3	BTBD10	BTB (POZ) domain containing 10
156066	-4.6707	0.00010	441455	null	LOC441455	null
149934	-4.6689	0.00000	27037	hCG1745278.2	HTF9C	null
112914	-4.6683	0.00740	25771	hCG1734981.2	TBC1D22A	TBC1 domain family, member 22A
205041	-4.6665	0.00000	10048	hCG36756.3	RANBP9	RAN binding protein 9
166305	-4.6659	0.00000	10109	hCG16304.4	ARPC2	actin related protein 2/3 complex, subunit 2, 34kDa
122437	-4.6631	0.00000	537	hCG2008012.1	ATP6AP1	ATPase, H+ transporting, lysosomal accessory protein 1
215303	-4.6622	0.00000	64844	hCG1811612.1	MARCH7	membrane-associated ring finger (C3HC4) 7
203523	-4.6605	0.00780	1725	hCG73094.2	DHPS	deoxyhypusine synthase
101799	-4.6561	0.00000	79659	hCG2032408	DYNC2H1	dynein, cytoplasmic 2, heavy chain 1
190898	-4.6533	0.00100	80204	hCG1987171.3	FBXO11	F-box protein 11
221668	-4.6526	0.00000	84992|442064	hCG2042259	PIG-Y|LOC442064	null
150130	-4.6518	0.00330	28514	hCG14606.3	DLL1	delta-like 1 (Drosophila)
103113	-4.6515	0.00240	55850	hCG37663.3	MDS032	null
165440	-4.6474	0.00190	9219	hCG20383.3	MTA2	metastasis associated 1 family, member 2
137281	-4.6459	0.00000	829	hCG38464.4	CAPZA1	capping protein (actin filament) muscle Z-line, alpha 1
127964	-4.645	0.00000	6129	hCG31916.3|hCG1783090.1|hCG1983988	RPL7	ribosomal protein L7
166068	-4.6443	0.00000	56889	hCG25781.3	SMBP	null
104157	-4.6441	0.00000	10400	hCG31440.2	PEMT	phosphatidylethanolamine N-methyltransferase
192193	-4.6439	0.00530	10513	hCG32179.2	APPBP2	amyloid beta precursor protein (cytoplasmic tail) binding protein 2
106522	-4.6426	0.00000	55750	hCG39451.4	MULK	multiple substrate lipid kinase
139117	-4.6405	0.00000	440582	hCG1782708.2	LOC440582	null
213295	-4.6405	0.00000	60561	hCG1779722.1	RINT-1	null
119933	-4.6402	0.00000	23160	hCG16536.3	WDR43	WD repeat domain 43
[truncated: 4,270 more rows]
