# Supplementary material for: EBER2 RNA-induced transcriptome changes identify cellular processes likely targeted during Epstein Barr Virus infection
Source: BMC Res Notes. 2008 Oct 28;1:100. doi: 10.1186/1756-0500-1-100 (PMC2588618; doi:10.1186/1756-0500-1-100)
Supplement: Additional File 5 — EBER2 targets from the "cytoskeletal regulation by rho GTPases" pathway. [file 1756-0500-1-100-S5.txt]

PROBE	LOG_Q[EBER2-L2]	P[EBER2-L2]	LOG_Q[EBER2]	P[EBER2]	Entrez Gene ID	Celera Gene ID	Gene_Symbol	Gene_Name
134305	-1.00260	0.00000	-0.66830	0.00600	10095	hCG19475.3	ARPC1B	actin related protein 2/3 complex, subunit 1B, 41kDa
164267	-1.14100	0.00010	-1.11210	0.00810	10382	hCG1641281.5	TUBB4	tubulin, beta 4
120859	-1.56540	0.00000	-1.15650	0.00000	115703	hCG1985162.1	SNX26	sorting nexin 26
716460	-2.57260	0.00000	-1.44230	0.00000	null	hCG26925.2	null	null
207976	-2.83220	0.00000	-0.99710	0.00180	998	hCG39634.2	CDC42	cell division cycle 42 (GTP binding protein, 25kDa)
212396	-2.87850	0.00000	-1.76380	0.00690	null	hCG1647990.2	null	null
203030	-5.55810	0.00000	-1.73850	0.00000	347733	hCG1783210.2	TUBB2B	tubulin, beta 2B
183743	-5.62780	0.00000	-0.89140	0.00040	387	hCG20136.3	RHOA	ras homolog gene family, member A
199683	-6.08230	0.00000	-1.62780	0.00000	389	hCG2043376|hCG2043377	RHOC	ras homolog gene family, member C
106796	-6.28740	0.00100	-1.37450	0.00270	10092	hCG1817599.2	ARPC5	actin related protein 2/3 complex, subunit 5, 16kDa
154486	-7.49540	0.00000	-0.91640	0.00160	10094	hCG1787850.1	ARPC3	actin related protein 2/3 complex, subunit 3, 21kDa
184125	-7.95800	0.00000	-2.00050	0.00000	142913	hCG23334.3	CFLP1	cofilin pseudogene 1
186670	-9.38600	0.00000	-1.19300	0.00100	5216	hCG32691.3	PFN1	profilin 1
144547	-9.61670	0.00000	-2.36960	0.00000	1072	hCG2039457	CFL1	cofilin 1 (non-muscle)
